# Supplementary material for: Synthesis of some potent immunomodulatory and anti-inflammatory metabolites by fungal transformation of anabolic steroid oxymetholone
Source: Chem Cent J. 2012 Dec 10;6:153. doi: 10.1186/1752-153X-6-153 (PMC3740782; doi:10.1186/1752-153X-6-153)
Supplement: Additional file 7 — Spectroscopic data of compound 4. Include spectra of 1H-NMR, 13C-NMR (BB, DEPT-135), HSQC, HMBC, COSY-45°, NOESY, EI-MS, HREI-MS, IR and UV experiments. [file 1752-153X-6-153-S7.cif]

 
data_a 
 
_audit_creation_method            SHELXL-97 
_chemical_name_systematic 
; 

; 
_chemical_name_common             ? 
_chemical_melting_point           ? 
_chemical_formula_moiety          'C21 H32 O3'
_chemical_formula_sum             'C21 H32 O3'
_chemical_formula_weight          332.47
 
loop_ 
 _atom_type_symbol 
 _atom_type_description 
 _atom_type_scat_dispersion_real 
 _atom_type_scat_dispersion_imag 
 _atom_type_scat_source 
 'C'  'C'   0.0033   0.0000 
 'International Tables Vol C Tables 4.2.6.8 and 6.1.1.4' 
 'H'  'H'   0.0000   0.0000 
 'International Tables Vol C Tables 4.2.6.8 and 6.1.1.4' 
 'O'  'O'   0.0106   0.0000 
 'International Tables Vol C Tables 4.2.6.8 and 6.1.1.4' 
 
_symmetry_cell_setting            'Orthorhombic' 
_symmetry_space_group_name_H-M    'P212121'
 
loop_ 
 _symmetry_equiv_pos_as_xyz 
 'x, y, z' 
 '-x+1/2, -y, z+1/2' 
 '-x, y+1/2, -z+1/2' 
 'x+1/2, -y+1/2, -z' 
 
_cell_length_a                    7.715(4) 
_cell_length_b                    13.604(7) 
_cell_length_c                    36.769(16) 
_cell_angle_alpha                 90.00 
_cell_angle_beta                  90.00 
_cell_angle_gamma                 90.00 
_cell_volume                      3859(3) 
_cell_formula_units_Z             8
_cell_measurement_temperature     297(2) 
_cell_measurement_reflns_used     ? 
_cell_measurement_theta_min       1.11 
_cell_measurement_theta_max       25.5
 
_exptl_crystal_description        plate 
_exptl_crystal_colour            'colorles'
_exptl_crystal_size_max           0.18 
_exptl_crystal_size_mid           0.13 
_exptl_crystal_size_min           0.07 
_exptl_crystal_density_meas       ? 
_exptl_crystal_density_diffrn     1.145 
_exptl_crystal_density_method     'not measured' 
_exptl_crystal_F_000              1456 
_exptl_absorpt_coefficient_mu     0.074 
_exptl_absorpt_correction_type    multi-scan 
_exptl_absorpt_correction_T_min   0.9867 
_exptl_absorpt_correction_T_max   0.9948 
_exptl_absorpt_process_details    'SADABS(Bruker, 2000)'
 
_exptl_special_details 
; 
 ? 
; 
 
_diffrn_ambient_temperature       297(2) 
_diffrn_radiation_wavelength      0.71073 
_diffrn_radiation_type            MoK\a 
_diffrn_radiation_source          'fine-focus sealed tube' 
_diffrn_radiation_monochromator   graphite 
_diffrn_measurement_device_type   
;
Bruker SMART APEX CCD area-detector diffractometer
;
_diffrn_measurement_method        '\w scan' 
_diffrn_detector_area_resol_mean  8.33
_diffrn_standards_number          0 
_diffrn_standards_interval_count  0 
_diffrn_standards_interval_time   0 
_diffrn_standards_decay_%         0 
_diffrn_reflns_number             22826 
_diffrn_reflns_av_R_equivalents   0.1228 
_diffrn_reflns_av_sigmaI/netI     0.0854 
_diffrn_reflns_limit_h_min        -8 
_diffrn_reflns_limit_h_max        9 
_diffrn_reflns_limit_k_min        -16 
_diffrn_reflns_limit_k_max        16 
_diffrn_reflns_limit_l_min        -40 
_diffrn_reflns_limit_l_max        44 
_diffrn_reflns_theta_min          1.11 
_diffrn_reflns_theta_max          25.50 
_reflns_number_total              4091 
_reflns_number_gt                 2422 
_reflns_threshold_expression      'I>2\s(I)'
 
_computing_data_collection        'SMART (Siemens, 1996)' 
_computing_cell_refinement        'SMART (Siemens, 1996)'
_computing_data_reduction         'SAINT'
_computing_structure_solution     'SHELXS-97 (Sheldrick, 1990)' 
_computing_structure_refinement   'SHELXL-97 (Sheldrick, 1997)' 
_computing_molecular_graphics     'SHELXTL (Sheldrick, 1997b)'
_computing_publication_material   
;
SHELXTL, PARST (Nardelli, 1995) and PLATON (Spek, 2003)
;
 
_refine_special_details 
; 
 Refinement of F^2^ against ALL reflections.  The weighted R-factor wR and 
 goodness of fit S are based on F^2^, conventional R-factors R are based 
 on F, with F set to zero for negative F^2^. The threshold expression of 
 F^2^ > 2sigma(F^2^) is used only for calculating R-factors(gt) etc. and is 
 not relevant to the choice of reflections for refinement.  R-factors based 
 on F^2^ are statistically about twice as large as those based on F, and R- 
 factors based on ALL data will be even larger. 
; 
 
_refine_ls_structure_factor_coef  Fsqd  
_refine_ls_matrix_type            full 
_refine_ls_weighting_scheme       calc  
_refine_ls_weighting_details 
 'calc w=1/[\s^2^(Fo^2^)+(0.0784P)^2^+0.0000P] where P=(Fo^2^+2Fc^2^)/3' 
_atom_sites_solution_primary      direct 
_atom_sites_solution_secondary    difmap 
_atom_sites_solution_hydrogens    geom 
_refine_ls_hydrogen_treatment     mixed 
_refine_ls_extinction_method      none 
_refine_ls_extinction_coef        ? 
_refine_ls_abs_structure_details 
 'Flack H D (1983), Acta Cryst. A39, 876-881' 
_refine_ls_abs_structure_Flack    0(10) 
_refine_ls_number_reflns          4091 
_refine_ls_number_parameters      433 
_refine_ls_number_restraints      0 
_refine_ls_R_factor_all           0.1210 
_refine_ls_R_factor_gt            0.0610 
_refine_ls_wR_factor_ref          0.1691 
_refine_ls_wR_factor_gt           0.1293 
_refine_ls_goodness_of_fit_ref    1.033 
_refine_ls_restrained_S_all       1.033 
_refine_ls_shift/su_max           0.000 
_refine_ls_shift/su_mean          0.000 
 
loop_ 
 _atom_site_label 
 _atom_site_type_symbol 
 _atom_site_fract_x 
 _atom_site_fract_y 
 _atom_site_fract_z 
 _atom_site_U_iso_or_equiv 
 _atom_site_adp_type 
 _atom_site_occupancy 
 _atom_site_symmetry_multiplicity 
 _atom_site_calc_flag 
 _atom_site_refinement_flags 
 _atom_site_disorder_assembly 
 _atom_site_disorder_group 
O1 O 0.6449(5) 0.3775(3) 0.13378(9) 0.0569(11) Uani 1 1 d . . . 
H1A H 0.7315 0.3451 0.1386 0.085 Uiso 1 1 calc R . . 
O2 O 0.7126(6) 0.6081(3) 0.06096(9) 0.0606(12) Uani 1 1 d . . . 
O3 O 0.1586(5) 0.7350(3) 0.33094(8) 0.0577(12) Uani 1 1 d . . . 
H3A H 0.0664 0.7336 0.3420 0.087 Uiso 1 1 calc R . . 
O1A O 0.3058(5) 0.3662(3) 0.13433(9) 0.0547(10) Uani 1 1 d . . . 
H1AA H 0.2455 0.3188 0.1289 0.082 Uiso 1 1 calc R . . 
O2A O 0.0745(6) 0.6402(3) 0.12699(10) 0.0683(13) Uani 1 1 d . . . 
O3A O 0.5891(5) 0.2780(3) -0.11671(9) 0.0499(10) Uani 1 1 d . . . 
H3AA H 0.6804 0.2473 -0.1180 0.075 Uiso 1 1 calc R . . 
C1 C 0.6098(7) 0.5764(4) 0.15371(13) 0.0440(14) Uani 1 1 d . . . 
H1B H 0.5972 0.5251 0.1702 0.053 Uiso 1 1 calc R . . 
C2 C 0.6526(7) 0.5527(4) 0.12006(13) 0.0452(14) Uani 1 1 d . . . 
C3 C 0.6748(7) 0.6292(5) 0.09198(14) 0.0476(14) Uani 1 1 d . . . 
C4 C 0.6501(8) 0.7335(4) 0.10391(14) 0.0567(17) Uani 1 1 d . . . 
H4A H 0.6074 0.7719 0.0836 0.068 Uiso 1 1 calc R . . 
H4B H 0.7613 0.7606 0.1111 0.068 Uiso 1 1 calc R . . 
C5 C 0.5250(8) 0.7428(4) 0.13521(12) 0.0477(15) Uani 1 1 d . . . 
H5A H 0.4147 0.7157 0.1266 0.057 Uiso 1 1 calc R . . 
C6 C 0.4880(10) 0.8489(4) 0.14580(15) 0.069(2) Uani 1 1 d . . . 
H6A H 0.4526 0.8858 0.1245 0.082 Uiso 1 1 calc R . . 
H6B H 0.5926 0.8789 0.1554 0.082 Uiso 1 1 calc R . . 
C7 C 0.3450(10) 0.8527(5) 0.17441(14) 0.071(2) Uani 1 1 d . . . 
H7A H 0.2373 0.8299 0.1637 0.085 Uiso 1 1 calc R . . 
H7B H 0.3285 0.9202 0.1822 0.085 Uiso 1 1 calc R . . 
C8 C 0.3890(8) 0.7891(4) 0.20748(13) 0.0495(15) Uani 1 1 d . . . 
H8A H 0.4918 0.8171 0.2192 0.059 Uiso 1 1 calc R . . 
C9 C 0.4321(8) 0.6826(4) 0.19636(12) 0.0441(14) Uani 1 1 d . . . 
H9A H 0.3286 0.6573 0.1841 0.053 Uiso 1 1 calc R . . 
C10 C 0.5795(7) 0.6789(4) 0.16787(12) 0.0439(14) Uani 1 1 d . . . 
C11 C 0.4607(9) 0.6162(4) 0.22938(13) 0.0624(18) Uani 1 1 d . . . 
H11A H 0.4695 0.5486 0.2212 0.075 Uiso 1 1 calc R . . 
H11B H 0.5699 0.6336 0.2408 0.075 Uiso 1 1 calc R . . 
C12 C 0.3166(9) 0.6236(4) 0.25755(14) 0.0635(19) Uani 1 1 d . . . 
H12C H 0.2106 0.5966 0.2475 0.076 Uiso 1 1 calc R . . 
H12D H 0.3475 0.5847 0.2787 0.076 Uiso 1 1 calc R . . 
C13 C 0.2851(8) 0.7293(4) 0.26913(13) 0.0474(14) Uani 1 1 d . . . 
C14 C 0.2451(8) 0.7887(4) 0.23478(13) 0.0485(15) Uani 1 1 d . . . 
H14B H 0.1460 0.7566 0.2231 0.058 Uiso 1 1 calc R . . 
C15 C 0.1787(10) 0.8874(5) 0.24953(15) 0.073(2) Uani 1 1 d . . . 
H15C H 0.2740 0.9324 0.2539 0.088 Uiso 1 1 calc R . . 
H15D H 0.0982 0.9176 0.2326 0.088 Uiso 1 1 calc R . . 
C16 C 0.0876(9) 0.8606(5) 0.28519(15) 0.071(2) Uani 1 1 d . . . 
H16C H -0.0363 0.8712 0.2830 0.086 Uiso 1 1 calc R . . 
H16D H 0.1309 0.9012 0.3049 0.086 Uiso 1 1 calc R . . 
C17 C 0.1255(8) 0.7515(5) 0.29290(14) 0.0533(16) Uani 1 1 d . . . 
C18 C 0.4462(8) 0.7695(5) 0.28849(14) 0.0631(18) Uani 1 1 d . . . 
H18D H 0.4677 0.7318 0.3101 0.095 Uiso 1 1 calc R . . 
H18E H 0.4274 0.8370 0.2949 0.095 Uiso 1 1 calc R . . 
H18F H 0.5445 0.7648 0.2726 0.095 Uiso 1 1 calc R . . 
C19 C 0.7536(8) 0.7120(5) 0.18458(15) 0.0627(18) Uani 1 1 d . . . 
H19D H 0.7813 0.6707 0.2049 0.094 Uiso 1 1 calc R . . 
H19E H 0.7442 0.7789 0.1926 0.094 Uiso 1 1 calc R . . 
H19F H 0.8434 0.7069 0.1666 0.094 Uiso 1 1 calc R . . 
C20 C -0.0300(9) 0.6867(6) 0.28490(15) 0.081(2) Uani 1 1 d . . . 
H20D H -0.0012 0.6194 0.2899 0.121 Uiso 1 1 calc R . . 
H20E H -0.0616 0.6933 0.2598 0.121 Uiso 1 1 calc R . . 
H20F H -0.1256 0.7065 0.2999 0.121 Uiso 1 1 calc R . . 
C21 C 0.6876(9) 0.4499(4) 0.10758(14) 0.0546(16) Uani 1 1 d . . . 
H21A H 0.6216 0.4375 0.0856 0.065 Uiso 1 1 calc R . . 
H21B H 0.8096 0.4439 0.1015 0.065 Uiso 1 1 calc R . . 
C1A C 0.2380(7) 0.4610(4) 0.06683(13) 0.0409(13) Uani 1 1 d . . . 
H1AB H 0.2792 0.3968 0.0676 0.049 Uiso 1 1 calc R . . 
C2A C 0.1966(7) 0.5028(4) 0.09799(13) 0.0406(13) Uani 1 1 d . . . 
C3A C 0.1307(7) 0.6044(4) 0.09905(15) 0.0460(14) Uani 1 1 d . . . 
C4A C 0.1328(8) 0.6623(4) 0.06445(13) 0.0475(14) Uani 1 1 d . . . 
H4AA H 0.1660 0.7296 0.0698 0.057 Uiso 1 1 calc R . . 
H4AB H 0.0167 0.6636 0.0543 0.057 Uiso 1 1 calc R . . 
C5A C 0.2571(7) 0.6203(3) 0.03624(12) 0.0401(13) Uani 1 1 d . . . 
H5AA H 0.3743 0.6264 0.0463 0.048 Uiso 1 1 calc R . . 
C6A C 0.2532(8) 0.6792(3) 0.00073(13) 0.0456(14) Uani 1 1 d . . . 
H6AA H 0.1385 0.6754 -0.0100 0.055 Uiso 1 1 calc R . . 
H6AB H 0.2785 0.7477 0.0058 0.055 Uiso 1 1 calc R . . 
C7A C 0.3850(8) 0.6389(3) -0.02555(13) 0.0438(13) Uani 1 1 d . . . 
H7AA H 0.5004 0.6489 -0.0157 0.053 Uiso 1 1 calc R . . 
H7AB H 0.3773 0.6747 -0.0483 0.053 Uiso 1 1 calc R . . 
C8A C 0.3574(7) 0.5298(3) -0.03283(12) 0.0366(12) Uani 1 1 d . . . 
H8AA H 0.2426 0.5204 -0.0437 0.044 Uiso 1 1 calc R . . 
C9A C 0.3663(8) 0.4719(3) 0.00333(12) 0.0396(13) Uani 1 1 d . . . 
H9AA H 0.4781 0.4878 0.0145 0.048 Uiso 1 1 calc R . . 
C10A C 0.2238(7) 0.5093(3) 0.02972(12) 0.0358(12) Uani 1 1 d . . . 
C11A C 0.3647(9) 0.3595(4) -0.00295(13) 0.0529(16) Uani 1 1 d . . . 
H11C H 0.3880 0.3267 0.0200 0.064 Uiso 1 1 calc R . . 
H11D H 0.2500 0.3399 -0.0109 0.064 Uiso 1 1 calc R . . 
C12A C 0.4966(9) 0.3259(4) -0.03086(13) 0.0547(17) Uani 1 1 d . . . 
H12A H 0.4836 0.2559 -0.0350 0.066 Uiso 1 1 calc R . . 
H12B H 0.6126 0.3374 -0.0216 0.066 Uiso 1 1 calc R . . 
C13A C 0.4737(7) 0.3807(3) -0.06671(12) 0.0380(12) Uani 1 1 d . . . 
C14A C 0.4940(8) 0.4907(3) -0.05884(12) 0.0406(13) Uani 1 1 d . . . 
H14A H 0.6071 0.4999 -0.0472 0.049 Uiso 1 1 calc R . . 
C15A C 0.5049(9) 0.5366(4) -0.09683(13) 0.0549(16) Uani 1 1 d . . . 
H15A H 0.5742 0.5961 -0.0965 0.066 Uiso 1 1 calc R . . 
H15B H 0.3904 0.5521 -0.1061 0.066 Uiso 1 1 calc R . . 
C16A C 0.5920(9) 0.4567(4) -0.12003(14) 0.0573(17) Uani 1 1 d . . . 
H16A H 0.5199 0.4408 -0.1408 0.069 Uiso 1 1 calc R . . 
H16B H 0.7034 0.4797 -0.1288 0.069 Uiso 1 1 calc R . . 
C17A C 0.6159(7) 0.3664(4) -0.09607(13) 0.0425(13) Uani 1 1 d . . . 
C18A C 0.2969(8) 0.3551(5) -0.08315(14) 0.0543(16) Uani 1 1 d . . . 
H18A H 0.2087 0.3619 -0.0649 0.081 Uiso 1 1 calc R . . 
H18B H 0.2986 0.2886 -0.0919 0.081 Uiso 1 1 calc R . . 
H18C H 0.2725 0.3989 -0.1030 0.081 Uiso 1 1 calc R . . 
C19A C 0.0418(8) 0.4874(4) 0.01558(14) 0.0520(15) Uani 1 1 d . . . 
H19A H -0.0424 0.5112 0.0327 0.078 Uiso 1 1 calc R . . 
H19B H 0.0280 0.4177 0.0126 0.078 Uiso 1 1 calc R . . 
H19C H 0.0253 0.5194 -0.0074 0.078 Uiso 1 1 calc R . . 
C20A C 0.7990(8) 0.3582(5) -0.08157(15) 0.0646(18) Uani 1 1 d . . . 
H20A H 0.8784 0.3514 -0.1015 0.097 Uiso 1 1 calc R . . 
H20B H 0.8076 0.3017 -0.0660 0.097 Uiso 1 1 calc R . . 
H20C H 0.8270 0.4163 -0.0680 0.097 Uiso 1 1 calc R . . 
C21A C 0.2035(8) 0.4516(4) 0.13452(14) 0.0501(15) Uani 1 1 d . . . 
H21C H 0.2493 0.4969 0.1525 0.060 Uiso 1 1 calc R . . 
H21D H 0.0865 0.4344 0.1418 0.060 Uiso 1 1 calc R . . 
 
loop_ 
 _atom_site_aniso_label 
 _atom_site_aniso_U_11 
 _atom_site_aniso_U_22 
 _atom_site_aniso_U_33 
 _atom_site_aniso_U_23 
 _atom_site_aniso_U_13 
 _atom_site_aniso_U_12 
O1 0.059(3) 0.055(3) 0.057(2) 0.003(2) 0.003(2) 0.015(2) 
O2 0.063(3) 0.084(3) 0.034(2) -0.0044(19) 0.009(2) 0.000(2) 
O3 0.051(3) 0.092(3) 0.030(2) -0.0030(19) 0.0112(18) -0.004(2) 
O1A 0.060(3) 0.050(2) 0.054(2) 0.0066(19) -0.0113(19) -0.010(2) 
O2A 0.077(3) 0.076(3) 0.052(2) -0.019(2) 0.010(2) 0.018(3) 
O3A 0.050(3) 0.049(2) 0.051(2) -0.0141(17) -0.0016(19) 0.0100(19) 
C1 0.047(4) 0.051(3) 0.034(3) 0.001(2) -0.001(3) 0.004(3) 
C2 0.040(4) 0.060(4) 0.035(3) -0.003(3) 0.001(3) -0.005(3) 
C3 0.038(3) 0.071(4) 0.034(3) -0.004(3) 0.002(2) -0.003(3) 
C4 0.066(5) 0.067(4) 0.037(3) 0.010(3) 0.018(3) -0.002(3) 
C5 0.061(4) 0.052(4) 0.031(3) 0.007(2) 0.006(3) 0.002(3) 
C6 0.096(6) 0.058(4) 0.052(3) 0.015(3) 0.018(4) 0.008(4) 
C7 0.111(6) 0.058(4) 0.043(3) 0.011(3) 0.022(4) 0.018(4) 
C8 0.059(4) 0.049(3) 0.040(3) 0.001(2) 0.005(3) 0.004(3) 
C9 0.054(4) 0.046(3) 0.033(3) 0.002(2) 0.003(3) 0.002(3) 
C10 0.049(4) 0.055(4) 0.028(3) 0.000(2) 0.001(3) 0.000(3) 
C11 0.093(5) 0.058(4) 0.036(3) 0.010(3) 0.015(3) 0.020(4) 
C12 0.094(6) 0.062(4) 0.035(3) 0.010(3) 0.011(3) -0.001(4) 
C13 0.046(4) 0.065(4) 0.031(3) -0.003(3) 0.002(3) 0.005(3) 
C14 0.055(4) 0.055(4) 0.035(3) 0.001(3) 0.004(3) 0.007(3) 
C15 0.094(6) 0.074(5) 0.053(4) 0.001(3) 0.020(4) 0.023(4) 
C16 0.069(5) 0.095(5) 0.050(3) 0.003(3) 0.013(3) 0.028(4) 
C17 0.045(4) 0.081(4) 0.034(3) -0.004(3) 0.004(3) 0.000(3) 
C18 0.047(4) 0.098(5) 0.045(3) -0.007(3) 0.002(3) 0.001(4) 
C19 0.055(5) 0.083(5) 0.050(3) -0.020(3) 0.001(3) -0.008(4) 
C20 0.058(5) 0.139(7) 0.046(3) -0.008(4) 0.001(3) -0.031(5) 
C21 0.055(4) 0.064(4) 0.045(3) -0.001(3) 0.010(3) 0.001(3) 
C1A 0.046(4) 0.033(3) 0.044(3) 0.001(2) 0.003(3) 0.001(3) 
C2A 0.037(3) 0.044(3) 0.041(3) 0.002(2) 0.003(2) -0.002(3) 
C3A 0.039(4) 0.053(4) 0.046(3) -0.008(3) 0.001(3) -0.003(3) 
C4A 0.059(4) 0.035(3) 0.049(3) -0.007(2) -0.001(3) 0.005(3) 
C5A 0.041(3) 0.037(3) 0.042(3) -0.002(2) 0.002(2) 0.002(3) 
C6A 0.057(4) 0.028(3) 0.052(3) 0.000(2) 0.005(3) 0.004(3) 
C7A 0.054(4) 0.030(3) 0.047(3) 0.003(2) 0.005(3) -0.001(3) 
C8A 0.046(3) 0.028(3) 0.036(3) 0.005(2) -0.006(2) -0.001(2) 
C9A 0.053(4) 0.030(3) 0.036(3) 0.003(2) -0.001(3) 0.004(3) 
C10A 0.038(3) 0.033(3) 0.036(3) -0.003(2) 0.002(2) 0.001(2) 
C11A 0.083(5) 0.031(3) 0.045(3) 0.007(2) 0.015(3) 0.011(3) 
C12A 0.086(5) 0.031(3) 0.046(3) 0.006(2) 0.007(3) 0.012(3) 
C13A 0.044(3) 0.035(3) 0.035(3) 0.000(2) -0.004(2) 0.002(3) 
C14A 0.049(4) 0.035(3) 0.038(3) 0.004(2) 0.000(3) 0.000(3) 
C15A 0.082(5) 0.042(3) 0.041(3) 0.005(2) 0.015(3) 0.000(3) 
C16A 0.075(5) 0.052(4) 0.045(3) 0.002(3) 0.014(3) 0.002(3) 
C17A 0.046(4) 0.043(3) 0.038(3) -0.007(2) 0.003(3) 0.000(3) 
C18A 0.051(4) 0.049(4) 0.063(4) -0.012(3) 0.003(3) -0.007(3) 
C19A 0.051(4) 0.052(4) 0.053(3) 0.000(3) 0.004(3) -0.007(3) 
C20A 0.051(4) 0.079(5) 0.064(4) -0.012(4) 0.000(3) -0.003(4) 
C21A 0.050(4) 0.057(4) 0.043(3) -0.004(3) -0.002(3) -0.003(3) 
 
_geom_special_details 
; 
 All esds (except the esd in the dihedral angle between two l.s. planes) 
 are estimated using the full covariance matrix.  The cell esds are taken 
 into account individually in the estimation of esds in distances, angles 
 and torsion angles; correlations between esds in cell parameters are only 
 used when they are defined by crystal symmetry.  An approximate (isotropic) 
 treatment of cell esds is used for estimating esds involving l.s. planes. 
; 
 
loop_ 
 _geom_bond_atom_site_label_1 
 _geom_bond_atom_site_label_2 
 _geom_bond_distance 
 _geom_bond_site_symmetry_2 
 _geom_bond_publ_flag 
O1 C21 1.416(6) . ? 
O1 H1A 0.8200 . ? 
O2 C3 1.212(6) . ? 
O3 C17 1.439(6) . ? 
O3 H3A 0.8200 . ? 
O1A C21A 1.405(7) . ? 
O1A H1AA 0.8200 . ? 
O2A C3A 1.217(6) . ? 
O3A C17A 1.437(6) . ? 
O3A H3AA 0.8200 . ? 
C1 C2 1.321(7) . ? 
C1 C10 1.506(7) . ? 
C1 H1B 0.9300 . ? 
C2 C3 1.476(8) . ? 
C2 C21 1.497(8) . ? 
C3 C4 1.497(8) . ? 
C4 C5 1.507(7) . ? 
C4 H4A 0.9700 . ? 
C4 H4B 0.9700 . ? 
C5 C6 1.521(7) . ? 
C5 C10 1.541(7) . ? 
C5 H5A 0.9800 . ? 
C6 C7 1.525(8) . ? 
C6 H6A 0.9700 . ? 
C6 H6B 0.9700 . ? 
C7 C8 1.530(7) . ? 
C7 H7A 0.9700 . ? 
C7 H7B 0.9700 . ? 
C8 C14 1.497(8) . ? 
C8 C9 1.542(7) . ? 
C8 H8A 0.9800 . ? 
C9 C11 1.529(7) . ? 
C9 C10 1.547(7) . ? 
C9 H9A 0.9800 . ? 
C10 C19 1.544(8) . ? 
C11 C12 1.523(8) . ? 
C11 H11A 0.9700 . ? 
C11 H11B 0.9700 . ? 
C12 C13 1.519(8) . ? 
C12 H12C 0.9700 . ? 
C12 H12D 0.9700 . ? 
C13 C14 1.531(7) . ? 
C13 C18 1.533(8) . ? 
C13 C17 1.540(8) . ? 
C14 C15 1.537(7) . ? 
C14 H14B 0.9800 . ? 
C15 C16 1.532(8) . ? 
C15 H15C 0.9700 . ? 
C15 H15D 0.9700 . ? 
C16 C17 1.539(9) . ? 
C16 H16C 0.9700 . ? 
C16 H16D 0.9700 . ? 
C17 C20 1.518(9) . ? 
C18 H18D 0.9600 . ? 
C18 H18E 0.9600 . ? 
C18 H18F 0.9600 . ? 
C19 H19D 0.9600 . ? 
C19 H19E 0.9600 . ? 
C19 H19F 0.9600 . ? 
C20 H20D 0.9600 . ? 
C20 H20E 0.9600 . ? 
C20 H20F 0.9600 . ? 
C21 H21A 0.9700 . ? 
C21 H21B 0.9700 . ? 
C1A C2A 1.319(7) . ? 
C1A C10A 1.518(7) . ? 
C1A H1AB 0.9300 . ? 
C2A C3A 1.473(7) . ? 
C2A C21A 1.514(7) . ? 
C3A C4A 1.497(7) . ? 
C4A C5A 1.524(7) . ? 
C4A H4AA 0.9700 . ? 
C4A H4AB 0.9700 . ? 
C5A C6A 1.532(6) . ? 
C5A C10A 1.551(7) . ? 
C5A H5AA 0.9800 . ? 
C6A C7A 1.506(7) . ? 
C6A H6AA 0.9700 . ? 
C6A H6AB 0.9700 . ? 
C7A C8A 1.524(6) . ? 
C7A H7AA 0.9700 . ? 
C7A H7AB 0.9700 . ? 
C8A C14A 1.519(7) . ? 
C8A C9A 1.547(6) . ? 
C8A H8AA 0.9800 . ? 
C9A C11A 1.546(7) . ? 
C9A C10A 1.552(7) . ? 
C9A H9AA 0.9800 . ? 
C10A C19A 1.527(8) . ? 
C11A C12A 1.516(7) . ? 
C11A H11C 0.9700 . ? 
C11A H11D 0.9700 . ? 
C12A C13A 1.524(6) . ? 
C12A H12A 0.9700 . ? 
C12A H12B 0.9700 . ? 
C13A C18A 1.532(8) . ? 
C13A C14A 1.533(6) . ? 
C13A C17A 1.551(7) . ? 
C14A C15A 1.532(6) . ? 
C14A H14A 0.9800 . ? 
C15A C16A 1.536(7) . ? 
C15A H15A 0.9700 . ? 
C15A H15B 0.9700 . ? 
C16A C17A 1.523(7) . ? 
C16A H16A 0.9700 . ? 
C16A H16B 0.9700 . ? 
C17A C20A 1.514(8) . ? 
C18A H18A 0.9600 . ? 
C18A H18B 0.9600 . ? 
C18A H18C 0.9600 . ? 
C19A H19A 0.9600 . ? 
C19A H19B 0.9600 . ? 
C19A H19C 0.9600 . ? 
C20A H20A 0.9600 . ? 
C20A H20B 0.9600 . ? 
C20A H20C 0.9600 . ? 
C21A H21C 0.9700 . ? 
C21A H21D 0.9700 . ? 
 
loop_ 
 _geom_angle_atom_site_label_1 
 _geom_angle_atom_site_label_2 
 _geom_angle_atom_site_label_3 
 _geom_angle 
 _geom_angle_site_symmetry_1 
 _geom_angle_site_symmetry_3 
 _geom_angle_publ_flag 
C21 O1 H1A 109.5 . . ? 
C17 O3 H3A 109.5 . . ? 
C21A O1A H1AA 109.5 . . ? 
C17A O3A H3AA 109.5 . . ? 
C2 C1 C10 126.0(5) . . ? 
C2 C1 H1B 117.0 . . ? 
C10 C1 H1B 117.0 . . ? 
C1 C2 C3 120.8(5) . . ? 
C1 C2 C21 124.1(5) . . ? 
C3 C2 C21 115.1(4) . . ? 
O2 C3 C2 121.2(5) . . ? 
O2 C3 C4 122.1(5) . . ? 
C2 C3 C4 116.6(4) . . ? 
C3 C4 C5 112.6(4) . . ? 
C3 C4 H4A 109.1 . . ? 
C5 C4 H4A 109.1 . . ? 
C3 C4 H4B 109.1 . . ? 
C5 C4 H4B 109.1 . . ? 
H4A C4 H4B 107.8 . . ? 
C4 C5 C6 113.3(4) . . ? 
C4 C5 C10 111.9(5) . . ? 
C6 C5 C10 112.8(4) . . ? 
C4 C5 H5A 106.1 . . ? 
C6 C5 H5A 106.1 . . ? 
C10 C5 H5A 106.1 . . ? 
C5 C6 C7 110.1(5) . . ? 
C5 C6 H6A 109.6 . . ? 
C7 C6 H6A 109.6 . . ? 
C5 C6 H6B 109.6 . . ? 
C7 C6 H6B 109.6 . . ? 
H6A C6 H6B 108.2 . . ? 
C6 C7 C8 111.6(5) . . ? 
C6 C7 H7A 109.3 . . ? 
C8 C7 H7A 109.3 . . ? 
C6 C7 H7B 109.3 . . ? 
C8 C7 H7B 109.3 . . ? 
H7A C7 H7B 108.0 . . ? 
C14 C8 C7 111.7(5) . . ? 
C14 C8 C9 109.5(4) . . ? 
C7 C8 C9 111.6(4) . . ? 
C14 C8 H8A 107.9 . . ? 
C7 C8 H8A 107.9 . . ? 
C9 C8 H8A 107.9 . . ? 
C11 C9 C8 112.1(4) . . ? 
C11 C9 C10 114.4(5) . . ? 
C8 C9 C10 111.6(4) . . ? 
C11 C9 H9A 106.0 . . ? 
C8 C9 H9A 106.0 . . ? 
C10 C9 H9A 106.0 . . ? 
C1 C10 C5 107.2(4) . . ? 
C1 C10 C19 105.8(5) . . ? 
C5 C10 C19 112.5(5) . . ? 
C1 C10 C9 112.2(4) . . ? 
C5 C10 C9 108.0(4) . . ? 
C19 C10 C9 111.1(4) . . ? 
C12 C11 C9 113.3(5) . . ? 
C12 C11 H11A 108.9 . . ? 
C9 C11 H11A 108.9 . . ? 
C12 C11 H11B 108.9 . . ? 
C9 C11 H11B 108.9 . . ? 
H11A C11 H11B 107.7 . . ? 
C13 C12 C11 111.7(5) . . ? 
C13 C12 H12C 109.3 . . ? 
C11 C12 H12C 109.3 . . ? 
C13 C12 H12D 109.3 . . ? 
C11 C12 H12D 109.3 . . ? 
H12C C12 H12D 107.9 . . ? 
C12 C13 C14 107.5(4) . . ? 
C12 C13 C18 109.8(5) . . ? 
C14 C13 C18 111.0(5) . . ? 
C12 C13 C17 118.2(5) . . ? 
C14 C13 C17 101.7(5) . . ? 
C18 C13 C17 108.3(4) . . ? 
C8 C14 C13 113.9(5) . . ? 
C8 C14 C15 118.7(5) . . ? 
C13 C14 C15 103.7(4) . . ? 
C8 C14 H14B 106.6 . . ? 
C13 C14 H14B 106.6 . . ? 
C15 C14 H14B 106.6 . . ? 
C16 C15 C14 104.3(5) . . ? 
C16 C15 H15C 110.9 . . ? 
C14 C15 H15C 110.9 . . ? 
C16 C15 H15D 110.9 . . ? 
C14 C15 H15D 110.9 . . ? 
H15C C15 H15D 108.9 . . ? 
C15 C16 C17 107.5(5) . . ? 
C15 C16 H16C 110.2 . . ? 
C17 C16 H16C 110.2 . . ? 
C15 C16 H16D 110.2 . . ? 
C17 C16 H16D 110.2 . . ? 
H16C C16 H16D 108.5 . . ? 
O3 C17 C20 103.8(5) . . ? 
O3 C17 C16 111.3(4) . . ? 
C20 C17 C16 112.0(6) . . ? 
O3 C17 C13 112.3(5) . . ? 
C20 C17 C13 114.1(5) . . ? 
C16 C17 C13 103.7(5) . . ? 
C13 C18 H18D 109.5 . . ? 
C13 C18 H18E 109.5 . . ? 
H18D C18 H18E 109.5 . . ? 
C13 C18 H18F 109.5 . . ? 
H18D C18 H18F 109.5 . . ? 
H18E C18 H18F 109.5 . . ? 
C10 C19 H19D 109.5 . . ? 
C10 C19 H19E 109.5 . . ? 
H19D C19 H19E 109.5 . . ? 
C10 C19 H19F 109.5 . . ? 
H19D C19 H19F 109.5 . . ? 
H19E C19 H19F 109.5 . . ? 
C17 C20 H20D 109.5 . . ? 
C17 C20 H20E 109.5 . . ? 
H20D C20 H20E 109.5 . . ? 
C17 C20 H20F 109.5 . . ? 
H20D C20 H20F 109.5 . . ? 
H20E C20 H20F 109.5 . . ? 
O1 C21 C2 113.5(4) . . ? 
O1 C21 H21A 108.9 . . ? 
C2 C21 H21A 108.9 . . ? 
O1 C21 H21B 108.9 . . ? 
C2 C21 H21B 108.9 . . ? 
H21A C21 H21B 107.7 . . ? 
C2A C1A C10A 125.2(5) . . ? 
C2A C1A H1AB 117.4 . . ? 
C10A C1A H1AB 117.4 . . ? 
C1A C2A C3A 120.7(5) . . ? 
C1A C2A C21A 124.3(5) . . ? 
C3A C2A C21A 114.9(5) . . ? 
O2A C3A C2A 121.4(5) . . ? 
O2A C3A C4A 120.7(5) . . ? 
C2A C3A C4A 117.9(5) . . ? 
C3A C4A C5A 112.8(4) . . ? 
C3A C4A H4AA 109.0 . . ? 
C5A C4A H4AA 109.0 . . ? 
C3A C4A H4AB 109.0 . . ? 
C5A C4A H4AB 109.0 . . ? 
H4AA C4A H4AB 107.8 . . ? 
C4A C5A C6A 111.8(4) . . ? 
C4A C5A C10A 111.5(4) . . ? 
C6A C5A C10A 112.0(4) . . ? 
C4A C5A H5AA 107.1 . . ? 
C6A C5A H5AA 107.1 . . ? 
C10A C5A H5AA 107.1 . . ? 
C7A C6A C5A 110.1(4) . . ? 
C7A C6A H6AA 109.6 . . ? 
C5A C6A H6AA 109.6 . . ? 
C7A C6A H6AB 109.6 . . ? 
C5A C6A H6AB 109.6 . . ? 
H6AA C6A H6AB 108.2 . . ? 
C6A C7A C8A 111.9(4) . . ? 
C6A C7A H7AA 109.2 . . ? 
C8A C7A H7AA 109.2 . . ? 
C6A C7A H7AB 109.2 . . ? 
C8A C7A H7AB 109.2 . . ? 
H7AA C7A H7AB 107.9 . . ? 
C14A C8A C7A 110.8(4) . . ? 
C14A C8A C9A 109.4(4) . . ? 
C7A C8A C9A 109.8(4) . . ? 
C14A C8A H8AA 108.9 . . ? 
C7A C8A H8AA 108.9 . . ? 
C9A C8A H8AA 108.9 . . ? 
C11A C9A C8A 112.0(4) . . ? 
C11A C9A C10A 114.3(4) . . ? 
C8A C9A C10A 109.8(4) . . ? 
C11A C9A H9AA 106.7 . . ? 
C8A C9A H9AA 106.7 . . ? 
C10A C9A H9AA 106.7 . . ? 
C1A C10A C19A 106.7(4) . . ? 
C1A C10A C5A 105.7(4) . . ? 
C19A C10A C5A 113.3(4) . . ? 
C1A C10A C9A 111.7(4) . . ? 
C19A C10A C9A 112.0(4) . . ? 
C5A C10A C9A 107.4(4) . . ? 
C12A C11A C9A 113.2(4) . . ? 
C12A C11A H11C 108.9 . . ? 
C9A C11A H11C 108.9 . . ? 
C12A C11A H11D 108.9 . . ? 
C9A C11A H11D 108.9 . . ? 
H11C C11A H11D 107.8 . . ? 
C11A C12A C13A 111.1(5) . . ? 
C11A C12A H12A 109.4 . . ? 
C13A C12A H12A 109.4 . . ? 
C11A C12A H12B 109.4 . . ? 
C13A C12A H12B 109.4 . . ? 
H12A C12A H12B 108.0 . . ? 
C12A C13A C18A 109.5(5) . . ? 
C12A C13A C14A 107.6(4) . . ? 
C18A C13A C14A 112.8(4) . . ? 
C12A C13A C17A 117.3(4) . . ? 
C18A C13A C17A 109.1(4) . . ? 
C14A C13A C17A 100.4(4) . . ? 
C8A C14A C15A 118.0(4) . . ? 
C8A C14A C13A 112.9(4) . . ? 
C15A C14A C13A 103.4(4) . . ? 
C8A C14A H14A 107.3 . . ? 
C15A C14A H14A 107.3 . . ? 
C13A C14A H14A 107.3 . . ? 
C14A C15A C16A 104.0(4) . . ? 
C14A C15A H15A 111.0 . . ? 
C16A C15A H15A 111.0 . . ? 
C14A C15A H15B 111.0 . . ? 
C16A C15A H15B 111.0 . . ? 
H15A C15A H15B 109.0 . . ? 
C17A C16A C15A 107.6(4) . . ? 
C17A C16A H16A 110.2 . . ? 
C15A C16A H16A 110.2 . . ? 
C17A C16A H16B 110.2 . . ? 
C15A C16A H16B 110.2 . . ? 
H16A C16A H16B 108.5 . . ? 
O3A C17A C20A 105.0(5) . . ? 
O3A C17A C16A 110.6(4) . . ? 
C20A C17A C16A 112.1(5) . . ? 
O3A C17A C13A 111.8(4) . . ? 
C20A C17A C13A 115.1(4) . . ? 
C16A C17A C13A 102.5(4) . . ? 
C13A C18A H18A 109.5 . . ? 
C13A C18A H18B 109.5 . . ? 
H18A C18A H18B 109.5 . . ? 
C13A C18A H18C 109.5 . . ? 
H18A C18A H18C 109.5 . . ? 
H18B C18A H18C 109.5 . . ? 
C10A C19A H19A 109.5 . . ? 
C10A C19A H19B 109.5 . . ? 
H19A C19A H19B 109.5 . . ? 
C10A C19A H19C 109.5 . . ? 
H19A C19A H19C 109.5 . . ? 
H19B C19A H19C 109.5 . . ? 
C17A C20A H20A 109.5 . . ? 
C17A C20A H20B 109.5 . . ? 
H20A C20A H20B 109.5 . . ? 
C17A C20A H20C 109.5 . . ? 
H20A C20A H20C 109.5 . . ? 
H20B C20A H20C 109.5 . . ? 
O1A C21A C2A 113.3(4) . . ? 
O1A C21A H21C 108.9 . . ? 
C2A C21A H21C 108.9 . . ? 
O1A C21A H21D 108.9 . . ? 
C2A C21A H21D 108.9 . . ? 
H21C C21A H21D 107.7 . . ? 
 
loop_ 
 _geom_torsion_atom_site_label_1 
 _geom_torsion_atom_site_label_2 
 _geom_torsion_atom_site_label_3 
 _geom_torsion_atom_site_label_4 
 _geom_torsion 
 _geom_torsion_site_symmetry_1 
 _geom_torsion_site_symmetry_2 
 _geom_torsion_site_symmetry_3 
 _geom_torsion_site_symmetry_4 
 _geom_torsion_publ_flag 
C10 C1 C2 C3 -0.3(9) . . . . ? 
C10 C1 C2 C21 177.7(6) . . . . ? 
C1 C2 C3 O2 -179.4(6) . . . . ? 
C21 C2 C3 O2 2.5(8) . . . . ? 
C1 C2 C3 C4 1.3(8) . . . . ? 
C21 C2 C3 C4 -176.9(5) . . . . ? 
O2 C3 C4 C5 151.7(5) . . . . ? 
C2 C3 C4 C5 -29.0(7) . . . . ? 
C3 C4 C5 C6 -175.7(5) . . . . ? 
C3 C4 C5 C10 55.5(7) . . . . ? 
C4 C5 C6 C7 173.3(5) . . . . ? 
C10 C5 C6 C7 -58.4(7) . . . . ? 
C5 C6 C7 C8 55.0(7) . . . . ? 
C6 C7 C8 C14 -177.2(5) . . . . ? 
C6 C7 C8 C9 -54.1(7) . . . . ? 
C14 C8 C9 C11 -50.7(7) . . . . ? 
C7 C8 C9 C11 -175.0(6) . . . . ? 
C14 C8 C9 C10 179.5(5) . . . . ? 
C7 C8 C9 C10 55.2(7) . . . . ? 
C2 C1 C10 C5 25.4(8) . . . . ? 
C2 C1 C10 C19 -94.9(7) . . . . ? 
C2 C1 C10 C9 143.8(6) . . . . ? 
C4 C5 C10 C1 -51.6(6) . . . . ? 
C6 C5 C10 C1 179.4(5) . . . . ? 
C4 C5 C10 C19 64.3(6) . . . . ? 
C6 C5 C10 C19 -64.7(6) . . . . ? 
C4 C5 C10 C9 -172.7(4) . . . . ? 
C6 C5 C10 C9 58.3(7) . . . . ? 
C11 C9 C10 C1 57.7(6) . . . . ? 
C8 C9 C10 C1 -173.7(5) . . . . ? 
C11 C9 C10 C5 175.6(5) . . . . ? 
C8 C9 C10 C5 -55.8(6) . . . . ? 
C11 C9 C10 C19 -60.5(6) . . . . ? 
C8 C9 C10 C19 68.0(6) . . . . ? 
C8 C9 C11 C12 49.9(7) . . . . ? 
C10 C9 C11 C12 178.2(5) . . . . ? 
C9 C11 C12 C13 -53.6(7) . . . . ? 
C11 C12 C13 C14 56.4(7) . . . . ? 
C11 C12 C13 C18 -64.4(6) . . . . ? 
C11 C12 C13 C17 170.7(5) . . . . ? 
C7 C8 C14 C13 -177.7(5) . . . . ? 
C9 C8 C14 C13 58.0(6) . . . . ? 
C7 C8 C14 C15 -55.1(7) . . . . ? 
C9 C8 C14 C15 -179.4(5) . . . . ? 
C12 C13 C14 C8 -60.8(7) . . . . ? 
C18 C13 C14 C8 59.2(6) . . . . ? 
C17 C13 C14 C8 174.3(5) . . . . ? 
C12 C13 C14 C15 168.6(5) . . . . ? 
C18 C13 C14 C15 -71.3(6) . . . . ? 
C17 C13 C14 C15 43.8(6) . . . . ? 
C8 C14 C15 C16 -159.6(6) . . . . ? 
C13 C14 C15 C16 -32.0(7) . . . . ? 
C14 C15 C16 C17 7.9(7) . . . . ? 
C15 C16 C17 O3 139.8(5) . . . . ? 
C15 C16 C17 C20 -104.6(6) . . . . ? 
C15 C16 C17 C13 18.9(7) . . . . ? 
C12 C13 C17 O3 84.2(6) . . . . ? 
C14 C13 C17 O3 -158.5(5) . . . . ? 
C18 C13 C17 O3 -41.4(6) . . . . ? 
C12 C13 C17 C20 -33.5(7) . . . . ? 
C14 C13 C17 C20 83.8(6) . . . . ? 
C18 C13 C17 C20 -159.1(6) . . . . ? 
C12 C13 C17 C16 -155.6(5) . . . . ? 
C14 C13 C17 C16 -38.2(6) . . . . ? 
C18 C13 C17 C16 78.8(6) . . . . ? 
C1 C2 C21 O1 9.2(9) . . . . ? 
C3 C2 C21 O1 -172.7(5) . . . . ? 
C10A C1A C2A C3A -0.1(9) . . . . ? 
C10A C1A C2A C21A 176.9(5) . . . . ? 
C1A C2A C3A O2A 172.0(6) . . . . ? 
C21A C2A C3A O2A -5.3(8) . . . . ? 
C1A C2A C3A C4A -7.3(8) . . . . ? 
C21A C2A C3A C4A 175.4(5) . . . . ? 
O2A C3A C4A C5A 161.4(5) . . . . ? 
C2A C3A C4A C5A -19.4(7) . . . . ? 
C3A C4A C5A C6A 178.5(4) . . . . ? 
C3A C4A C5A C10A 52.2(6) . . . . ? 
C4A C5A C6A C7A 176.7(4) . . . . ? 
C10A C5A C6A C7A -57.3(6) . . . . ? 
C5A C6A C7A C8A 56.2(6) . . . . ? 
C6A C7A C8A C14A -178.9(4) . . . . ? 
C6A C7A C8A C9A -58.0(6) . . . . ? 
C14A C8A C9A C11A -50.3(6) . . . . ? 
C7A C8A C9A C11A -172.0(5) . . . . ? 
C14A C8A C9A C10A -178.4(4) . . . . ? 
C7A C8A C9A C10A 59.8(6) . . . . ? 
C2A C1A C10A C19A -89.4(6) . . . . ? 
C2A C1A C10A C5A 31.5(7) . . . . ? 
C2A C1A C10A C9A 148.0(5) . . . . ? 
C4A C5A C10A C1A -55.8(5) . . . . ? 
C6A C5A C10A C1A 178.0(5) . . . . ? 
C4A C5A C10A C19A 60.7(6) . . . . ? 
C6A C5A C10A C19A -65.5(6) . . . . ? 
C4A C5A C10A C9A -175.1(4) . . . . ? 
C6A C5A C10A C9A 58.7(5) . . . . ? 
C11A C9A C10A C1A 58.3(6) . . . . ? 
C8A C9A C10A C1A -174.8(4) . . . . ? 
C11A C9A C10A C19A -61.3(6) . . . . ? 
C8A C9A C10A C19A 65.6(5) . . . . ? 
C11A C9A C10A C5A 173.7(4) . . . . ? 
C8A C9A C10A C5A -59.4(5) . . . . ? 
C8A C9A C11A C12A 50.1(7) . . . . ? 
C10A C9A C11A C12A 175.9(5) . . . . ? 
C9A C11A C12A C13A -54.7(7) . . . . ? 
C11A C12A C13A C18A -64.2(6) . . . . ? 
C11A C12A C13A C14A 58.7(6) . . . . ? 
C11A C12A C13A C17A 170.8(5) . . . . ? 
C7A C8A C14A C15A -60.1(6) . . . . ? 
C9A C8A C14A C15A 178.7(5) . . . . ? 
C7A C8A C14A C13A 179.2(4) . . . . ? 
C9A C8A C14A C13A 58.0(6) . . . . ? 
C12A C13A C14A C8A -62.1(6) . . . . ? 
C18A C13A C14A C8A 58.7(5) . . . . ? 
C17A C13A C14A C8A 174.7(4) . . . . ? 
C12A C13A C14A C15A 169.2(5) . . . . ? 
C18A C13A C14A C15A -69.9(5) . . . . ? 
C17A C13A C14A C15A 46.0(5) . . . . ? 
C8A C14A C15A C16A -156.7(5) . . . . ? 
C13A C14A C15A C16A -31.2(6) . . . . ? 
C14A C15A C16A C17A 4.1(7) . . . . ? 
C15A C16A C17A O3A 143.4(5) . . . . ? 
C15A C16A C17A C20A -99.8(6) . . . . ? 
C15A C16A C17A C13A 24.1(6) . . . . ? 
C12A C13A C17A O3A 82.7(6) . . . . ? 
C18A C13A C17A O3A -42.5(6) . . . . ? 
C14A C13A C17A O3A -161.2(4) . . . . ? 
C12A C13A C17A C20A -36.9(7) . . . . ? 
C18A C13A C17A C20A -162.1(5) . . . . ? 
C14A C13A C17A C20A 79.2(5) . . . . ? 
C12A C13A C17A C16A -158.9(5) . . . . ? 
C18A C13A C17A C16A 76.0(5) . . . . ? 
C14A C13A C17A C16A -42.7(5) . . . . ? 
C1A C2A C21A O1A 18.2(8) . . . . ? 
C3A C2A C21A O1A -164.7(5) . . . . ? 
 
_diffrn_measured_fraction_theta_max    1.000 
_diffrn_reflns_theta_full              25.50 
_diffrn_measured_fraction_theta_full   1.000 
_refine_diff_density_max    0.226 
_refine_diff_density_min   -0.229 
_refine_diff_density_rms    0.044 
