# Supplementary material for: Synthesis of some potent immunomodulatory and anti-inflammatory metabolites by fungal transformation of anabolic steroid oxymetholone
Source: Chem Cent J. 2012 Dec 10;6:153. doi: 10.1186/1752-153X-6-153 (PMC3740782; doi:10.1186/1752-153X-6-153)
Supplement: Additional file 8 — Crystallographic information file (cif) of compound 4. [file 1752-153X-6-153-S8.cif]

 
data_a 
 
_audit_creation_method            SHELXL-97 
_chemical_name_systematic 
; 
 ? 
; 
_chemical_name_common             ? 
_chemical_melting_point           ? 
_chemical_formula_moiety          'C20 H34 O3, OH' 
_chemical_formula_sum            'C20 H35 O4' 
_chemical_formula_weight          339.48 
 
loop_ 
 _atom_type_symbol 
 _atom_type_description 
 _atom_type_scat_dispersion_real 
 _atom_type_scat_dispersion_imag 
 _atom_type_scat_source 
 'C'  'C'   0.0033   0.0000 
 'International Tables Vol C Tables 4.2.6.8 and 6.1.1.4' 
 'H'  'H'   0.0000   0.0000 
 'International Tables Vol C Tables 4.2.6.8 and 6.1.1.4' 
 'O'  'O'   0.0106   0.0000 
 'International Tables Vol C Tables 4.2.6.8 and 6.1.1.4' 
 
_symmetry_cell_setting            'Monoclinic'
_symmetry_space_group_name_H-M    'P21' 
 
loop_ 
 _symmetry_equiv_pos_as_xyz 
 'x, y, z' 
 '-x, y+1/2, -z' 
 
_cell_length_a                    11.5169(19) 
_cell_length_b                    6.7843(12) 
_cell_length_c                    12.820(2) 
_cell_angle_alpha                 90.00 
_cell_angle_beta                  109.270(4) 
_cell_angle_gamma                 90.00 
_cell_volume                      945.6(3) 
_cell_formula_units_Z             2 
_cell_measurement_temperature     298(2) 
_cell_measurement_reflns_used     1160 
_cell_measurement_theta_min       1.68
_cell_measurement_theta_max       25.80 
 
_exptl_crystal_description        Block 
_exptl_crystal_colour             Colorles 
_exptl_crystal_size_max           0.27 
_exptl_crystal_size_mid           0.12 
_exptl_crystal_size_min           0.11 
_exptl_crystal_density_meas       ? 
_exptl_crystal_density_diffrn     1.192 
_exptl_crystal_density_method     'not measured' 
_exptl_crystal_F_000              374 
_exptl_absorpt_coefficient_mu     0.081 
_exptl_absorpt_correction_type    multi-scan
_exptl_absorpt_correction_T_min   0.9785 
_exptl_absorpt_correction_T_max   0.9912 
_exptl_absorpt_process_details    'SADABS (Sheldrick, 1996)' 
 
_exptl_special_details 
; 
 ? 
; 
 
_diffrn_ambient_temperature       298(2) 
_diffrn_radiation_wavelength      0.71073 
_diffrn_radiation_type            MoK\a 
_diffrn_radiation_source          'fine-focus sealed tube' 
_diffrn_radiation_monochromator   graphite 
_diffrn_measurement_device_type   
;
Bruker SMART APEX CCD area-detector diffractometer
;
_diffrn_measurement_method        '\w scan'
_diffrn_detector_area_resol_mean  8.33 
_diffrn_standards_number          0
_diffrn_standards_interval_count  0 
_diffrn_standards_interval_time   0 
_diffrn_standards_decay_%         0 
_diffrn_reflns_number             4363 
_diffrn_reflns_av_R_equivalents   0.0493 
_diffrn_reflns_av_sigmaI/netI     0.0785 
_diffrn_reflns_limit_h_min        -13 
_diffrn_reflns_limit_h_max        13 
_diffrn_reflns_limit_k_min        -8 
_diffrn_reflns_limit_k_max        8 
_diffrn_reflns_limit_l_min        -12 
_diffrn_reflns_limit_l_max        15 
_diffrn_reflns_theta_min          1.68 
_diffrn_reflns_theta_max          25.50 
_reflns_number_total              1585 
_reflns_number_gt                 995 
_reflns_threshold_expression      'I>2\s(I)'
 
_computing_data_collection        'SMART (Siemens, 1996)'  
_computing_cell_refinement        'SAINT (Siemens, 1996)' 
_computing_data_reduction         'SAINT'
_computing_structure_solution     'SHELXS-97 (Sheldrick, 1990)' 
_computing_structure_refinement   'SHELXL-97 (Sheldrick, 1997)' 
_computing_molecular_graphics     'SHELXTL (Sheldrick, 1997b)'
_computing_publication_material   
;
SHELXTL, PARST (Nardelli, 1995) and PLATON (Spek, 2003)
;
 
_refine_special_details 
; 
 Refinement of F^2^ against ALL reflections.  The weighted R-factor wR and 
 goodness of fit S are based on F^2^, conventional R-factors R are based 
 on F, with F set to zero for negative F^2^. The threshold expression of 
 F^2^ > 2sigma(F^2^) is used only for calculating R-factors(gt) etc. and is 
 not relevant to the choice of reflections for refinement.  R-factors based 
 on F^2^ are statistically about twice as large as those based on F, and R- 
 factors based on ALL data will be even larger. 
; 
 
_refine_ls_structure_factor_coef  Fsqd  
_refine_ls_matrix_type            full 
_refine_ls_weighting_scheme       calc  
_refine_ls_weighting_details 
 'calc w=1/[\s^2^(Fo^2^)+(0.0273P)^2^+0.0000P] where P=(Fo^2^+2Fc^2^)/3' 
_atom_sites_solution_primary      direct 
_atom_sites_solution_secondary    difmap 
_atom_sites_solution_hydrogens    geom 
_refine_ls_hydrogen_treatment     mixed 
_refine_ls_extinction_method      none 
_refine_ls_extinction_coef        ? 
_refine_ls_abs_structure_details 
 'Flack H D (1983), Acta Cryst. A39, 876-881' 
_refine_ls_abs_structure_Flack    0(10) 
_refine_ls_number_reflns          1585 
_refine_ls_number_parameters      221 
_refine_ls_number_restraints      1 
_refine_ls_R_factor_all           0.0791 
_refine_ls_R_factor_gt            0.0452 
_refine_ls_wR_factor_ref          0.0914 
_refine_ls_wR_factor_gt           0.0808 
_refine_ls_goodness_of_fit_ref    0.873 
_refine_ls_restrained_S_all       0.872 
_refine_ls_shift/su_max           0.000 
_refine_ls_shift/su_mean          0.000 
 
loop_ 
 _atom_site_label 
 _atom_site_type_symbol 
 _atom_site_fract_x 
 _atom_site_fract_y 
 _atom_site_fract_z 
 _atom_site_U_iso_or_equiv 
 _atom_site_adp_type 
 _atom_site_occupancy 
 _atom_site_symmetry_multiplicity 
 _atom_site_calc_flag 
 _atom_site_refinement_flags 
 _atom_site_disorder_assembly 
 _atom_site_disorder_group 
O1 O 0.0950(3) 0.5455(5) 0.5631(2) 0.0591(9) Uani 1 1 d . . . 
H1C H 0.0237 0.5832 0.5483 0.089 Uiso 1 1 calc R . . 
O2 O 0.1514(3) 0.1704(5) 0.4867(2) 0.0560(9) Uani 1 1 d . . . 
H2A H 0.1845 0.2307 0.4487 0.084 Uiso 1 1 calc R . . 
O3 O 0.2784(3) 0.3967(5) 1.3853(3) 0.0653(10) Uani 1 1 d . . . 
H3B H 0.2503 0.2945 1.4014 0.098 Uiso 1 1 calc R . . 
O100 O 0.7742(4) 0.2602(7) 0.5489(4) 0.0858(15) Uani 1 1 d . . . 
H100 H 0.791(5) 0.199(9) 0.517(5) 0.07(2) Uiso 1 1 d . . . 
C1 C 0.1597(4) 0.4226(6) 0.7521(3) 0.0399(10) Uani 1 1 d . . . 
H1A H 0.2347 0.4989 0.7677 0.048 Uiso 1 1 calc R . . 
H1B H 0.0992 0.5054 0.7684 0.048 Uiso 1 1 calc R . . 
C2 C 0.1129(4) 0.3719(6) 0.6288(3) 0.0423(11) Uani 1 1 d . . . 
H2B H 0.0336 0.3043 0.6121 0.051 Uiso 1 1 calc R . . 
C3 C 0.2011(4) 0.2365(6) 0.5998(3) 0.0413(11) Uani 1 1 d . . . 
H3A H 0.2781 0.3075 0.6097 0.050 Uiso 1 1 calc R . . 
C4 C 0.2284(4) 0.0549(7) 0.6734(3) 0.0432(11) Uani 1 1 d . . . 
H4A H 0.2893 -0.0257 0.6562 0.052 Uiso 1 1 calc R . . 
H4B H 0.1541 -0.0227 0.6590 0.052 Uiso 1 1 calc R . . 
C5 C 0.2768(3) 0.1131(6) 0.7963(3) 0.0376(10) Uani 1 1 d . . . 
H5A H 0.3504 0.1935 0.8062 0.045 Uiso 1 1 calc R . . 
C6 C 0.3188(4) -0.0672(6) 0.8714(3) 0.0459(11) Uani 1 1 d . . . 
H6A H 0.2486 -0.1507 0.8656 0.055 Uiso 1 1 calc R . . 
H6B H 0.3771 -0.1431 0.8479 0.055 Uiso 1 1 calc R . . 
C7 C 0.3780(4) -0.0037(7) 0.9893(3) 0.0455(11) Uani 1 1 d . . . 
H7A H 0.4529 0.0684 0.9961 0.055 Uiso 1 1 calc R . . 
H7B H 0.4002 -0.1194 1.0361 0.055 Uiso 1 1 calc R . . 
C8 C 0.2925(3) 0.1264(6) 1.0287(3) 0.0358(10) Uani 1 1 d . . . 
H8A H 0.2207 0.0472 1.0267 0.043 Uiso 1 1 calc R . . 
C9 C 0.2466(3) 0.3041(6) 0.9520(3) 0.0340(10) Uani 1 1 d . . . 
H9A H 0.3207 0.3777 0.9545 0.041 Uiso 1 1 calc R . . 
C10 C 0.1856(3) 0.2441(6) 0.8295(3) 0.0342(10) Uani 1 1 d . . . 
C11 C 0.1696(3) 0.4474(7) 0.9961(3) 0.0431(11) Uani 1 1 d . . . 
H11A H 0.1553 0.5670 0.9522 0.052 Uiso 1 1 calc R . . 
H11B H 0.0902 0.3877 0.9864 0.052 Uiso 1 1 calc R . . 
C12 C 0.2298(4) 0.5023(6) 1.1181(3) 0.0394(10) Uani 1 1 d . . . 
H12A H 0.3020 0.5823 1.1263 0.047 Uiso 1 1 calc R . . 
H12B H 0.1726 0.5804 1.1420 0.047 Uiso 1 1 calc R . . 
C13 C 0.2669(3) 0.3210(6) 1.1912(3) 0.0360(10) Uani 1 1 d . . . 
C14 C 0.3534(4) 0.1982(6) 1.1474(3) 0.0372(10) Uani 1 1 d . . . 
H14A H 0.4211 0.2853 1.1468 0.045 Uiso 1 1 calc R . . 
C15 C 0.4075(5) 0.0462(8) 1.2387(3) 0.0570(12) Uani 1 1 d . . . 
H15A H 0.4894 0.0075 1.2410 0.068 Uiso 1 1 calc R . . 
H15B H 0.3559 -0.0703 1.2264 0.068 Uiso 1 1 calc R . . 
C16 C 0.4119(4) 0.1484(7) 1.3463(4) 0.0589(13) Uani 1 1 d . . . 
H16A H 0.4964 0.1661 1.3938 0.071 Uiso 1 1 calc R . . 
H16B H 0.3690 0.0706 1.3855 0.071 Uiso 1 1 calc R . . 
C17 C 0.3479(4) 0.3520(7) 1.3126(4) 0.0460(12) Uani 1 1 d . . . 
C18 C 0.1517(4) 0.2012(7) 1.1891(4) 0.0529(13) Uani 1 1 d . . . 
H18A H 0.1005 0.1804 1.1139 0.079 Uiso 1 1 calc R . . 
H18B H 0.1065 0.2727 1.2277 0.079 Uiso 1 1 calc R . . 
H18C H 0.1767 0.0761 1.2244 0.079 Uiso 1 1 calc R . . 
C19 C 0.0627(3) 0.1358(7) 0.8152(3) 0.0469(11) Uani 1 1 d . . . 
H19A H 0.0250 0.0988 0.7391 0.070 Uiso 1 1 calc R . . 
H19B H 0.0084 0.2217 0.8368 0.070 Uiso 1 1 calc R . . 
H19C H 0.0785 0.0198 0.8606 0.070 Uiso 1 1 calc R . . 
C20 C 0.4435(4) 0.5156(8) 1.3321(4) 0.0600(13) Uani 1 1 d . . . 
H20A H 0.4887 0.5250 1.4097 0.090 Uiso 1 1 calc R . . 
H20B H 0.4030 0.6386 1.3064 0.090 Uiso 1 1 calc R . . 
H20C H 0.4991 0.4861 1.2925 0.090 Uiso 1 1 calc R . . 
 
loop_ 
 _atom_site_aniso_label 
 _atom_site_aniso_U_11 
 _atom_site_aniso_U_22 
 _atom_site_aniso_U_33 
 _atom_site_aniso_U_23 
 _atom_site_aniso_U_13 
 _atom_site_aniso_U_12 
O1 0.070(2) 0.066(2) 0.046(2) 0.0185(17) 0.0243(18) 0.0065(16) 
O2 0.073(2) 0.069(2) 0.0305(17) -0.0092(16) 0.0228(17) -0.0200(18) 
O3 0.108(3) 0.065(2) 0.0424(19) -0.0035(16) 0.051(2) -0.0105(19) 
O100 0.126(4) 0.069(3) 0.091(3) 0.008(3) 0.075(3) 0.007(3) 
C1 0.042(2) 0.044(3) 0.035(2) 0.000(2) 0.016(2) 0.005(2) 
C2 0.043(2) 0.056(3) 0.027(2) 0.004(2) 0.009(2) -0.004(2) 
C3 0.047(2) 0.054(3) 0.023(2) -0.004(2) 0.013(2) -0.011(2) 
C4 0.051(3) 0.048(3) 0.034(2) -0.011(2) 0.019(2) -0.009(2) 
C5 0.042(2) 0.043(3) 0.030(2) 0.0000(18) 0.016(2) 0.0022(19) 
C6 0.062(3) 0.042(3) 0.038(3) -0.002(2) 0.021(2) 0.005(2) 
C7 0.056(3) 0.049(3) 0.034(3) 0.005(2) 0.018(2) 0.018(2) 
C8 0.040(2) 0.037(2) 0.032(2) 0.0011(19) 0.013(2) 0.0031(19) 
C9 0.038(2) 0.032(2) 0.034(2) -0.0005(19) 0.015(2) 0.0005(18) 
C10 0.034(2) 0.042(2) 0.028(2) -0.0021(19) 0.012(2) -0.0027(18) 
C11 0.052(3) 0.047(3) 0.034(3) 0.006(2) 0.020(2) 0.014(2) 
C12 0.049(2) 0.036(3) 0.038(2) -0.006(2) 0.021(2) 0.007(2) 
C13 0.047(2) 0.036(2) 0.031(2) -0.0033(19) 0.020(2) 0.001(2) 
C14 0.040(2) 0.040(3) 0.032(2) 0.0017(19) 0.013(2) 0.0031(19) 
C15 0.076(3) 0.060(3) 0.031(3) 0.014(2) 0.013(2) 0.021(3) 
C16 0.079(3) 0.065(3) 0.031(3) 0.010(2) 0.016(3) 0.012(3) 
C17 0.066(3) 0.044(3) 0.037(3) 0.000(2) 0.029(2) 0.000(2) 
C18 0.061(3) 0.056(3) 0.053(3) -0.003(2) 0.035(3) -0.007(2) 
C19 0.045(2) 0.061(3) 0.033(2) -0.001(2) 0.011(2) -0.014(2) 
C20 0.079(3) 0.072(3) 0.028(2) -0.007(2) 0.015(3) -0.016(3) 
 
_geom_special_details 
; 
 All esds (except the esd in the dihedral angle between two l.s. planes) 
 are estimated using the full covariance matrix.  The cell esds are taken 
 into account individually in the estimation of esds in distances, angles 
 and torsion angles; correlations between esds in cell parameters are only 
 used when they are defined by crystal symmetry.  An approximate (isotropic) 
 treatment of cell esds is used for estimating esds involving l.s. planes. 
; 
 
loop_ 
 _geom_bond_atom_site_label_1 
 _geom_bond_atom_site_label_2 
 _geom_bond_distance 
 _geom_bond_site_symmetry_2 
 _geom_bond_publ_flag 
O1 C2 1.423(5) . ? 
O1 H1C 0.8200 . ? 
O2 C3 1.444(5) . ? 
O2 H2A 0.8200 . ? 
O3 C17 1.447(5) . ? 
O3 H3B 0.8200 . ? 
O100 H100 0.66(5) . ? 
C1 C10 1.531(6) . ? 
C1 C2 1.532(6) . ? 
C1 H1A 0.9700 . ? 
C1 H1B 0.9700 . ? 
C2 C3 1.505(6) . ? 
C2 H2B 0.9800 . ? 
C3 C4 1.520(6) . ? 
C3 H3A 0.9800 . ? 
C4 C5 1.539(5) . ? 
C4 H4A 0.9700 . ? 
C4 H4B 0.9700 . ? 
C5 C6 1.534(6) . ? 
C5 C10 1.540(5) . ? 
C5 H5A 0.9800 . ? 
C6 C7 1.501(6) . ? 
C6 H6A 0.9700 . ? 
C6 H6B 0.9700 . ? 
C7 C8 1.527(5) . ? 
C7 H7A 0.9700 . ? 
C7 H7B 0.9700 . ? 
C8 C14 1.530(5) . ? 
C8 C9 1.535(5) . ? 
C8 H8A 0.9800 . ? 
C9 C11 1.544(5) . ? 
C9 C10 1.547(5) . ? 
C9 H9A 0.9800 . ? 
C10 C19 1.551(5) . ? 
C11 C12 1.533(5) . ? 
C11 H11A 0.9700 . ? 
C11 H11B 0.9700 . ? 
C12 C13 1.520(6) . ? 
C12 H12A 0.9700 . ? 
C12 H12B 0.9700 . ? 
C13 C14 1.540(5) . ? 
C13 C17 1.542(5) . ? 
C13 C18 1.549(5) . ? 
C14 C15 1.529(6) . ? 
C14 H14A 0.9800 . ? 
C15 C16 1.529(6) . ? 
C15 H15A 0.9700 . ? 
C15 H15B 0.9700 . ? 
C16 C17 1.559(6) . ? 
C16 H16A 0.9700 . ? 
C16 H16B 0.9700 . ? 
C17 C20 1.525(6) . ? 
C18 H18A 0.9600 . ? 
C18 H18B 0.9600 . ? 
C18 H18C 0.9600 . ? 
C19 H19A 0.9600 . ? 
C19 H19B 0.9600 . ? 
C19 H19C 0.9600 . ? 
C20 H20A 0.9600 . ? 
C20 H20B 0.9600 . ? 
C20 H20C 0.9600 . ? 
 
loop_ 
 _geom_angle_atom_site_label_1 
 _geom_angle_atom_site_label_2 
 _geom_angle_atom_site_label_3 
 _geom_angle 
 _geom_angle_site_symmetry_1 
 _geom_angle_site_symmetry_3 
 _geom_angle_publ_flag 
C2 O1 H1C 109.5 . . ? 
C3 O2 H2A 109.5 . . ? 
C17 O3 H3B 109.5 . . ? 
C10 C1 C2 114.7(3) . . ? 
C10 C1 H1A 108.6 . . ? 
C2 C1 H1A 108.6 . . ? 
C10 C1 H1B 108.6 . . ? 
C2 C1 H1B 108.6 . . ? 
H1A C1 H1B 107.6 . . ? 
O1 C2 C3 109.7(3) . . ? 
O1 C2 C1 111.0(3) . . ? 
C3 C2 C1 110.8(3) . . ? 
O1 C2 H2B 108.4 . . ? 
C3 C2 H2B 108.4 . . ? 
C1 C2 H2B 108.4 . . ? 
O2 C3 C2 111.2(3) . . ? 
O2 C3 C4 107.7(3) . . ? 
C2 C3 C4 111.1(3) . . ? 
O2 C3 H3A 108.9 . . ? 
C2 C3 H3A 108.9 . . ? 
C4 C3 H3A 108.9 . . ? 
C3 C4 C5 111.0(3) . . ? 
C3 C4 H4A 109.4 . . ? 
C5 C4 H4A 109.4 . . ? 
C3 C4 H4B 109.4 . . ? 
C5 C4 H4B 109.4 . . ? 
H4A C4 H4B 108.0 . . ? 
C6 C5 C4 111.8(4) . . ? 
C6 C5 C10 112.9(3) . . ? 
C4 C5 C10 112.5(3) . . ? 
C6 C5 H5A 106.4 . . ? 
C4 C5 H5A 106.4 . . ? 
C10 C5 H5A 106.4 . . ? 
C7 C6 C5 110.4(4) . . ? 
C7 C6 H6A 109.6 . . ? 
C5 C6 H6A 109.6 . . ? 
C7 C6 H6B 109.6 . . ? 
C5 C6 H6B 109.6 . . ? 
H6A C6 H6B 108.1 . . ? 
C6 C7 C8 111.8(3) . . ? 
C6 C7 H7A 109.3 . . ? 
C8 C7 H7A 109.3 . . ? 
C6 C7 H7B 109.3 . . ? 
C8 C7 H7B 109.3 . . ? 
H7A C7 H7B 107.9 . . ? 
C7 C8 C14 112.3(3) . . ? 
C7 C8 C9 111.4(3) . . ? 
C14 C8 C9 109.6(3) . . ? 
C7 C8 H8A 107.8 . . ? 
C14 C8 H8A 107.8 . . ? 
C9 C8 H8A 107.8 . . ? 
C8 C9 C11 112.2(3) . . ? 
C8 C9 C10 112.9(3) . . ? 
C11 C9 C10 114.4(3) . . ? 
C8 C9 H9A 105.5 . . ? 
C11 C9 H9A 105.5 . . ? 
C10 C9 H9A 105.5 . . ? 
C1 C10 C5 106.4(3) . . ? 
C1 C10 C9 112.1(3) . . ? 
C5 C10 C9 108.1(3) . . ? 
C1 C10 C19 108.8(3) . . ? 
C5 C10 C19 111.9(3) . . ? 
C9 C10 C19 109.7(3) . . ? 
C12 C11 C9 113.9(3) . . ? 
C12 C11 H11A 108.8 . . ? 
C9 C11 H11A 108.8 . . ? 
C12 C11 H11B 108.8 . . ? 
C9 C11 H11B 108.8 . . ? 
H11A C11 H11B 107.7 . . ? 
C13 C12 C11 111.9(4) . . ? 
C13 C12 H12A 109.2 . . ? 
C11 C12 H12A 109.2 . . ? 
C13 C12 H12B 109.2 . . ? 
C11 C12 H12B 109.2 . . ? 
H12A C12 H12B 107.9 . . ? 
C12 C13 C14 107.3(3) . . ? 
C12 C13 C17 117.7(4) . . ? 
C14 C13 C17 101.2(3) . . ? 
C12 C13 C18 110.4(3) . . ? 
C14 C13 C18 111.3(3) . . ? 
C17 C13 C18 108.6(3) . . ? 
C15 C14 C8 119.0(4) . . ? 
C15 C14 C13 103.6(3) . . ? 
C8 C14 C13 113.3(3) . . ? 
C15 C14 H14A 106.8 . . ? 
C8 C14 H14A 106.8 . . ? 
C13 C14 H14A 106.8 . . ? 
C14 C15 C16 105.6(4) . . ? 
C14 C15 H15A 110.6 . . ? 
C16 C15 H15A 110.6 . . ? 
C14 C15 H15B 110.6 . . ? 
C16 C15 H15B 110.6 . . ? 
H15A C15 H15B 108.8 . . ? 
C15 C16 C17 106.3(4) . . ? 
C15 C16 H16A 110.5 . . ? 
C17 C16 H16A 110.5 . . ? 
C15 C16 H16B 110.5 . . ? 
C17 C16 H16B 110.5 . . ? 
H16A C16 H16B 108.7 . . ? 
O3 C17 C20 105.4(3) . . ? 
O3 C17 C13 113.6(3) . . ? 
C20 C17 C13 115.4(4) . . ? 
O3 C17 C16 108.6(3) . . ? 
C20 C17 C16 110.4(4) . . ? 
C13 C17 C16 103.4(4) . . ? 
C13 C18 H18A 109.5 . . ? 
C13 C18 H18B 109.5 . . ? 
H18A C18 H18B 109.5 . . ? 
C13 C18 H18C 109.5 . . ? 
H18A C18 H18C 109.5 . . ? 
H18B C18 H18C 109.5 . . ? 
C10 C19 H19A 109.5 . . ? 
C10 C19 H19B 109.5 . . ? 
H19A C19 H19B 109.5 . . ? 
C10 C19 H19C 109.5 . . ? 
H19A C19 H19C 109.5 . . ? 
H19B C19 H19C 109.5 . . ? 
C17 C20 H20A 109.5 . . ? 
C17 C20 H20B 109.5 . . ? 
H20A C20 H20B 109.5 . . ? 
C17 C20 H20C 109.5 . . ? 
H20A C20 H20C 109.5 . . ? 
H20B C20 H20C 109.5 . . ? 
 
loop_ 
 _geom_torsion_atom_site_label_1 
 _geom_torsion_atom_site_label_2 
 _geom_torsion_atom_site_label_3 
 _geom_torsion_atom_site_label_4 
 _geom_torsion 
 _geom_torsion_site_symmetry_1 
 _geom_torsion_site_symmetry_2 
 _geom_torsion_site_symmetry_3 
 _geom_torsion_site_symmetry_4 
 _geom_torsion_publ_flag 
C10 C1 C2 O1 -178.1(3) . . . . ? 
C10 C1 C2 C3 -56.0(4) . . . . ? 
O1 C2 C3 O2 -63.5(4) . . . . ? 
C1 C2 C3 O2 173.6(3) . . . . ? 
O1 C2 C3 C4 176.5(3) . . . . ? 
C1 C2 C3 C4 53.6(4) . . . . ? 
O2 C3 C4 C5 -177.6(3) . . . . ? 
C2 C3 C4 C5 -55.6(4) . . . . ? 
C3 C4 C5 C6 -173.5(3) . . . . ? 
C3 C4 C5 C10 58.3(4) . . . . ? 
C4 C5 C6 C7 173.8(3) . . . . ? 
C10 C5 C6 C7 -58.2(5) . . . . ? 
C5 C6 C7 C8 56.0(5) . . . . ? 
C6 C7 C8 C14 -178.0(4) . . . . ? 
C6 C7 C8 C9 -54.6(5) . . . . ? 
C7 C8 C9 C11 -174.8(3) . . . . ? 
C14 C8 C9 C11 -49.9(4) . . . . ? 
C7 C8 C9 C10 54.1(4) . . . . ? 
C14 C8 C9 C10 179.0(3) . . . . ? 
C2 C1 C10 C5 55.5(4) . . . . ? 
C2 C1 C10 C9 173.4(3) . . . . ? 
C2 C1 C10 C19 -65.2(4) . . . . ? 
C6 C5 C10 C1 176.3(3) . . . . ? 
C4 C5 C10 C1 -56.0(4) . . . . ? 
C6 C5 C10 C9 55.8(4) . . . . ? 
C4 C5 C10 C9 -176.5(3) . . . . ? 
C6 C5 C10 C19 -65.0(5) . . . . ? 
C4 C5 C10 C19 62.7(4) . . . . ? 
C8 C9 C10 C1 -170.6(3) . . . . ? 
C11 C9 C10 C1 59.5(4) . . . . ? 
C8 C9 C10 C5 -53.7(4) . . . . ? 
C11 C9 C10 C5 176.4(3) . . . . ? 
C8 C9 C10 C19 68.4(4) . . . . ? 
C11 C9 C10 C19 -61.5(4) . . . . ? 
C8 C9 C11 C12 48.5(4) . . . . ? 
C10 C9 C11 C12 178.8(3) . . . . ? 
C9 C11 C12 C13 -52.7(4) . . . . ? 
C11 C12 C13 C14 56.8(4) . . . . ? 
C11 C12 C13 C17 169.9(3) . . . . ? 
C11 C12 C13 C18 -64.7(4) . . . . ? 
C7 C8 C14 C15 -55.0(5) . . . . ? 
C9 C8 C14 C15 -179.4(3) . . . . ? 
C7 C8 C14 C13 -177.0(3) . . . . ? 
C9 C8 C14 C13 58.5(4) . . . . ? 
C12 C13 C14 C15 168.1(4) . . . . ? 
C17 C13 C14 C15 44.2(4) . . . . ? 
C18 C13 C14 C15 -71.0(5) . . . . ? 
C12 C13 C14 C8 -61.6(4) . . . . ? 
C17 C13 C14 C8 174.5(3) . . . . ? 
C18 C13 C14 C8 59.3(4) . . . . ? 
C8 C14 C15 C16 -157.6(4) . . . . ? 
C13 C14 C15 C16 -30.8(5) . . . . ? 
C14 C15 C16 C17 5.4(5) . . . . ? 
C12 C13 C17 O3 85.7(4) . . . . ? 
C14 C13 C17 O3 -157.8(3) . . . . ? 
C18 C13 C17 O3 -40.6(5) . . . . ? 
C12 C13 C17 C20 -36.2(5) . . . . ? 
C14 C13 C17 C20 80.3(4) . . . . ? 
C18 C13 C17 C20 -162.5(3) . . . . ? 
C12 C13 C17 C16 -156.8(3) . . . . ? 
C14 C13 C17 C16 -40.3(4) . . . . ? 
C18 C13 C17 C16 76.9(4) . . . . ? 
C15 C16 C17 O3 142.9(4) . . . . ? 
C15 C16 C17 C20 -102.0(4) . . . . ? 
C15 C16 C17 C13 21.9(5) . . . . ? 
 
_diffrn_measured_fraction_theta_max    0.828 
_diffrn_reflns_theta_full              25.50 
_diffrn_measured_fraction_theta_full   0.828 
_refine_diff_density_max    0.147 
_refine_diff_density_min   -0.141 
_refine_diff_density_rms    0.029 
