# Supplementary material for: Synthesis of some potent immunomodulatory and anti-inflammatory metabolites by fungal transformation of anabolic steroid oxymetholone
Source: Chem Cent J. 2012 Dec 10;6:153. doi: 10.1186/1752-153X-6-153 (PMC3740782; doi:10.1186/1752-153X-6-153)
Supplement: Additional file 9 — Spectroscopic data of compound 5. Include spectra of 1H-NMR, 13C-NMR (BB, DEPT-135), HSQC, HMBC, COSY-45°, NOESY, EI-MS, HREI-MS, and IR experiments. [file 1752-153X-6-153-S9.cif]

 
data_a 
 
_audit_creation_method            SHELXL-97 
_chemical_name_systematic 
; 
 ? 
; 
_chemical_name_common             ? 
_chemical_melting_point           ? 
_chemical_formula_moiety           'C42 H62 O8'
_chemical_formula_sum 
 'C42 H62 O8' 
_chemical_formula_weight          694.92 
 
loop_ 
 _atom_type_symbol 
 _atom_type_description 
 _atom_type_scat_dispersion_real 
 _atom_type_scat_dispersion_imag 
 _atom_type_scat_source 
 'C'  'C'   0.0033   0.0000 
 'International Tables Vol C Tables 4.2.6.8 and 6.1.1.4' 
 'H'  'H'   0.0000   0.0000 
 'International Tables Vol C Tables 4.2.6.8 and 6.1.1.4' 
 'O'  'O'   0.0106   0.0000 
 'International Tables Vol C Tables 4.2.6.8 and 6.1.1.4' 
 
_symmetry_cell_setting           'Monoclinic'
_symmetry_space_group_name_H-M   'P2(1)   '
 
loop_ 
 _symmetry_equiv_pos_as_xyz 
 'x, y, z' 
 '-x, y+1/2, -z' 
 
_cell_length_a                    7.7609(5) 
_cell_length_b                    13.2141(8) 
_cell_length_c                    18.6769(11) 
_cell_angle_alpha                 90.00 
_cell_angle_beta                  92.2460(10) 
_cell_angle_gamma                 90.00 
_cell_volume                      1913.9(2) 
_cell_formula_units_Z             2 
_cell_measurement_temperature     293(2) 
_cell_measurement_reflns_used    1160
_cell_measurement_theta_min        2.90
_cell_measurement_theta_max       20.76
 
_exptl_crystal_description        Block 
_exptl_crystal_colour             Colorles
_exptl_crystal_size_max           0.31 
_exptl_crystal_size_mid           0.17 
_exptl_crystal_size_min           0.15 
_exptl_crystal_density_meas       ? 
_exptl_crystal_density_diffrn     1.206 
_exptl_crystal_density_method     'not measured' 
_exptl_crystal_F_000              756 
_exptl_absorpt_coefficient_mu     0.082 
_exptl_absorpt_correction_type    ? 
_exptl_absorpt_correction_T_min   0.9751 
_exptl_absorpt_correction_T_max   0.9879 
_exptl_absorpt_process_details    'SADABS (Sheldrick, 1996)'  
 
_exptl_special_details 
; 
 ? 
; 
 
_diffrn_ambient_temperature       293(2) 
_diffrn_radiation_wavelength      0.71073 
_diffrn_radiation_type            MoK\a 
_diffrn_radiation_source          'fine-focus sealed tube' 
_diffrn_radiation_monochromator   graphite 
;
Bruker SMART APEX CCD area-detector diffractometer
;
_diffrn_measurement_method        '\w scan'
_diffrn_detector_area_resol_mean  ? 
_diffrn_standards_number          ? 
_diffrn_standards_interval_count  ? 
_diffrn_standards_interval_time   ? 
_diffrn_standards_decay_%         ? 
_diffrn_reflns_number             10983 
_diffrn_reflns_av_R_equivalents   0.0364 
_diffrn_reflns_av_sigmaI/netI     0.0331 
_diffrn_reflns_limit_h_min        -9 
_diffrn_reflns_limit_h_max        9 
_diffrn_reflns_limit_k_min        -15 
_diffrn_reflns_limit_k_max        11 
_diffrn_reflns_limit_l_min        -22 
_diffrn_reflns_limit_l_max        21 
_diffrn_reflns_theta_min          1.09 
_diffrn_reflns_theta_max          25.00 
_reflns_number_total              3534 
_reflns_number_gt                 2713 
_reflns_threshold_expression      >2sigma(I) 
 
_computing_data_collection        'SMART (Siemens, 1996)'  
_computing_cell_refinement        'SAINT (Siemens, 1996)' 
_computing_data_reduction         'SAINT'
_computing_structure_solution     'SHELXS-97 (Sheldrick, 1990)' 
_computing_structure_refinement   'SHELXL-97 (Sheldrick, 1997)' 
_computing_molecular_graphics     'SHELXTL (Sheldrick, 1997b)'
_computing_publication_material   
;
SHELXTL, PARST (Nardelli, 1995) and PLATON (Spek, 2003)
;
 
 
_refine_special_details 
; 
 Refinement of F^2^ against ALL reflections.  The weighted R-factor wR and 
 goodness of fit S are based on F^2^, conventional R-factors R are based 
 on F, with F set to zero for negative F^2^. The threshold expression of 
 F^2^ > 2sigma(F^2^) is used only for calculating R-factors(gt) etc. and is 
 not relevant to the choice of reflections for refinement.  R-factors based 
 on F^2^ are statistically about twice as large as those based on F, and R- 
 factors based on ALL data will be even larger. 
; 
 
_refine_ls_structure_factor_coef  Fsqd  
_refine_ls_matrix_type            full 
_refine_ls_weighting_scheme       calc  
_refine_ls_weighting_details 
 'calc w=1/[\s^2^(Fo^2^)+(0.0912P)^2^+0.1759P] where P=(Fo^2^+2Fc^2^)/3' 
_atom_sites_solution_primary      direct 
_atom_sites_solution_secondary    difmap 
_atom_sites_solution_hydrogens    geom 
_refine_ls_hydrogen_treatment     mixed 
_refine_ls_extinction_method      none 
_refine_ls_extinction_coef        ? 
_refine_ls_abs_structure_details 
 'Flack H D (1983), Acta Cryst. A39, 876-881' 
_refine_ls_abs_structure_Flack    0(10) 
_refine_ls_number_reflns          3534 
_refine_ls_number_parameters      458 
_refine_ls_number_restraints      19 
_refine_ls_R_factor_all           0.0699 
_refine_ls_R_factor_gt            0.0523 
_refine_ls_wR_factor_ref          0.1544 
_refine_ls_wR_factor_gt           0.1342 
_refine_ls_goodness_of_fit_ref    1.053 
_refine_ls_restrained_S_all       1.086 
_refine_ls_shift/su_max           0.000 
_refine_ls_shift/su_mean          0.000 
 
loop_ 
 _atom_site_label 
 _atom_site_type_symbol 
 _atom_site_fract_x 
 _atom_site_fract_y 
 _atom_site_fract_z 
 _atom_site_U_iso_or_equiv 
 _atom_site_adp_type 
 _atom_site_occupancy 
 _atom_site_symmetry_multiplicity 
 _atom_site_calc_flag 
 _atom_site_refinement_flags 
 _atom_site_disorder_assembly 
 _atom_site_disorder_group 
O1 O 0.7320(5) 0.5002(2) 0.22967(17) 0.0674(9) Uani 1 1 d . . . 
H1 H 0.7165 0.4461 0.2522 0.101 Uiso 1 1 calc R . . 
O2 O 0.7742(6) 0.4732(3) 0.0079(2) 0.0878(12) Uani 1 1 d . . . 
O3 O 0.8743(5) 1.1940(3) 0.2452(2) 0.0898(12) Uani 1 1 d . . . 
H3A H 0.9629 1.2165 0.2646 0.135 Uiso 1 1 calc R . . 
O4 O 0.0943(9) 1.2884(6) 0.3307(4) 0.0780(14) Uani 0.50 1 d PU A 1 
H4 H 0.1821 1.2687 0.3099 0.117 Uiso 0.50 1 calc PR A 1 
O4' O -0.0784(9) 1.1926(6) 0.3929(4) 0.0780(14) Uani 0.50 1 d P A 2 
H4' H -0.0907 1.1673 0.3518 0.117 Uiso 0.50 1 calc PR A 2 
O5 O 0.4490(5) 1.2651(3) 0.4004(2) 0.0899(12) Uani 1 1 d . A . 
O6 O 0.0396(5) 0.5017(3) 0.3106(2) 0.0746(10) Uani 1 1 d . . . 
H6 H 0.0503 0.4549 0.2823 0.112 Uiso 1 1 calc R . . 
O1W O 0.5932(8) 0.3210(4) 0.2691(3) 0.150(2) Uani 1 1 d U . . 
H1W1 H 0.6776 0.2830 0.2620 0.225 Uiso 1 1 d R . . 
H1W2 H 0.5503 0.3041 0.3080 0.225 Uiso 1 1 d R . . 
O2W O 0.1669(15) 0.3456(10) 0.2306(6) 0.133(4) Uani 0.50 1 d PU . . 
H2W1 H 0.0866 0.3077 0.2155 0.199 Uiso 0.50 1 d PR . . 
H2W2 H 0.2596 0.3248 0.2140 0.199 Uiso 0.50 1 d PR . . 
C1 C 0.7479(7) 0.4784(4) 0.1562(3) 0.0665(13) Uani 1 1 d . . . 
H1A H 0.6718 0.4227 0.1429 0.080 Uiso 1 1 calc R . . 
H1B H 0.8652 0.4573 0.1481 0.080 Uiso 1 1 calc R . . 
C2 C 0.7045(6) 0.5675(3) 0.1100(2) 0.0553(11) Uani 1 1 d . . . 
C3 C 0.7270(6) 0.5545(4) 0.0318(3) 0.0617(12) Uani 1 1 d . . . 
C4 C 0.6898(6) 0.6416(4) -0.0133(2) 0.0633(13) Uani 1 1 d . . . 
H4A H 0.7047 0.6350 -0.0622 0.076 Uiso 1 1 calc R . . 
C5 C 0.6358(6) 0.7302(4) 0.0107(2) 0.0571(11) Uani 1 1 d . . . 
C6 C 0.6042(6) 0.7470(3) 0.0895(2) 0.0506(10) Uani 1 1 d . . . 
C7 C 0.6464(6) 0.6553(3) 0.1339(2) 0.0559(11) Uani 1 1 d . . . 
H7 H 0.6303 0.6602 0.1828 0.067 Uiso 1 1 calc R . . 
C8 C 0.4094(6) 0.7711(4) 0.0975(2) 0.0617(11) Uani 1 1 d . . . 
H8A H 0.3415 0.7143 0.0812 0.093 Uiso 1 1 calc R . . 
H8B H 0.3787 0.8295 0.0693 0.093 Uiso 1 1 calc R . . 
H8C H 0.3881 0.7843 0.1469 0.093 Uiso 1 1 calc R . . 
C9 C 0.7206(5) 0.8380(3) 0.1156(2) 0.0477(10) Uani 1 1 d . . . 
H9 H 0.8400 0.8158 0.1106 0.057 Uiso 1 1 calc R . . 
C10 C 0.7030(6) 0.8628(4) 0.1955(2) 0.0548(11) Uani 1 1 d . . . 
H10A H 0.5838 0.8796 0.2038 0.066 Uiso 1 1 calc R . . 
H10B H 0.7327 0.8032 0.2237 0.066 Uiso 1 1 calc R . . 
C11 C 0.8178(6) 0.9503(3) 0.2205(2) 0.0556(11) Uani 1 1 d . . . 
H11A H 0.9377 0.9302 0.2186 0.067 Uiso 1 1 calc R . . 
H11B H 0.7946 0.9665 0.2698 0.067 Uiso 1 1 calc R . . 
C12 C 0.7873(5) 1.0441(3) 0.1742(2) 0.0497(10) Uani 1 1 d . . . 
C13 C 0.8180(5) 1.0142(3) 0.0960(2) 0.0478(9) Uani 1 1 d . . . 
H13 H 0.9349 0.9863 0.0952 0.057 Uiso 1 1 calc R . . 
C14 C 0.6970(6) 0.9326(3) 0.0674(2) 0.0475(9) Uani 1 1 d . . . 
H14 H 0.5783 0.9568 0.0708 0.057 Uiso 1 1 calc R . . 
C15 C 0.7273(7) 0.9069(4) -0.0105(2) 0.0649(13) Uani 1 1 d . . . 
H15A H 0.8471 0.8880 -0.0153 0.078 Uiso 1 1 calc R . . 
H15B H 0.7047 0.9663 -0.0400 0.078 Uiso 1 1 calc R . . 
C16 C 0.6110(7) 0.8198(4) -0.0373(2) 0.0675(13) Uani 1 1 d . . . 
H16A H 0.4914 0.8411 -0.0378 0.081 Uiso 1 1 calc R . . 
H16B H 0.6392 0.8018 -0.0858 0.081 Uiso 1 1 calc R . . 
C17 C 0.8220(6) 1.1162(4) 0.0573(3) 0.0627(12) Uani 1 1 d . . . 
H17A H 0.7068 1.1365 0.0411 0.075 Uiso 1 1 calc R . . 
H17B H 0.8945 1.1127 0.0162 0.075 Uiso 1 1 calc R . . 
C18 C 0.8970(7) 1.1909(4) 0.1136(3) 0.0707(13) Uani 1 1 d . . . 
H18A H 0.8197 1.2478 0.1189 0.085 Uiso 1 1 calc R . . 
H18B H 1.0078 1.2162 0.0992 0.085 Uiso 1 1 calc R . . 
C19 C 0.9178(6) 1.1316(4) 0.1848(3) 0.0633(12) Uani 1 1 d . . . 
C20 C 1.1044(6) 1.0970(4) 0.1985(3) 0.0739(14) Uani 1 1 d . . . 
H20A H 1.1776 1.1552 0.2047 0.111 Uiso 1 1 calc R . . 
H20B H 1.1406 1.0581 0.1584 0.111 Uiso 1 1 calc R . . 
H20C H 1.1120 1.0562 0.2410 0.111 Uiso 1 1 calc R . . 
C21 C 0.6042(6) 1.0844(4) 0.1841(3) 0.0677(13) Uani 1 1 d . . . 
H21A H 0.5227 1.0302 0.1774 0.102 Uiso 1 1 calc R . . 
H21B H 0.5791 1.1367 0.1496 0.102 Uiso 1 1 calc R . . 
H21C H 0.5963 1.1115 0.2315 0.102 Uiso 1 1 calc R . . 
C22 C 0.0879(7) 1.2395(4) 0.4006(3) 0.0725(14) Uani 1 1 d . . . 
H22A H -0.0280 1.2143 0.4066 0.087 Uiso 0.50 1 calc PR A 1 
H22B H 0.1115 1.2897 0.4375 0.087 Uiso 0.50 1 calc PR A 1 
C23 C 0.2144(6) 1.1522(4) 0.4115(2) 0.0581(11) Uani 1 1 d . A . 
C24 C 0.3991(6) 1.1770(4) 0.4095(2) 0.0644(13) Uani 1 1 d . . . 
C25 C 0.5208(6) 1.0955(4) 0.4214(2) 0.0637(13) Uani 1 1 d . A . 
H25 H 0.6376 1.1093 0.4174 0.076 Uiso 1 1 calc R . . 
C26 C 0.4736(5) 1.0009(4) 0.4379(2) 0.0587(12) Uani 1 1 d . . . 
C27 C 0.2867(5) 0.9713(4) 0.4420(2) 0.0533(10) Uani 1 1 d . A . 
C28 C 0.1663(5) 1.0568(4) 0.4243(2) 0.0559(11) Uani 1 1 d . . . 
H28 H 0.0488 1.0426 0.4219 0.067 Uiso 1 1 calc R A . 
C29 C 0.2479(6) 0.9397(4) 0.5200(2) 0.0641(12) Uani 1 1 d . . . 
H29A H 0.2685 0.9961 0.5516 0.096 Uiso 1 1 calc R A . 
H29B H 0.3216 0.8844 0.5345 0.096 Uiso 1 1 calc R . . 
H29C H 0.1295 0.9191 0.5220 0.096 Uiso 1 1 calc R . . 
C30 C 0.2541(5) 0.8794(3) 0.3885(2) 0.0488(10) Uani 1 1 d . . . 
H30 H 0.2778 0.9052 0.3407 0.059 Uiso 1 1 calc R A . 
C31 C 0.3837(5) 0.7931(4) 0.4033(2) 0.0510(10) Uani 1 1 d . A . 
H31 H 0.3653 0.7671 0.4515 0.061 Uiso 1 1 calc R . . 
C32 C 0.5693(5) 0.8300(4) 0.4012(3) 0.0650(13) Uani 1 1 d . . . 
H32A H 0.6466 0.7749 0.4147 0.078 Uiso 1 1 calc R A . 
H32B H 0.5935 0.8500 0.3527 0.078 Uiso 1 1 calc R . . 
C33 C 0.6039(6) 0.9189(4) 0.4512(3) 0.0675(13) Uani 1 1 d . A . 
H33A H 0.5996 0.8962 0.5005 0.081 Uiso 1 1 calc R . . 
H33B H 0.7185 0.9453 0.4439 0.081 Uiso 1 1 calc R . . 
C34 C 0.3463(5) 0.7075(4) 0.3502(2) 0.0542(11) Uani 1 1 d . . . 
H34 H 0.3600 0.7356 0.3022 0.065 Uiso 1 1 calc R A . 
C35 C 0.4580(6) 0.6127(4) 0.3555(3) 0.0751(15) Uani 1 1 d . A . 
H35A H 0.4815 0.5940 0.4052 0.090 Uiso 1 1 calc R . . 
H35B H 0.5666 0.6231 0.3326 0.090 Uiso 1 1 calc R . . 
C36 C 0.3485(7) 0.5306(5) 0.3159(4) 0.0843(17) Uani 1 1 d . . . 
H36A H 0.4022 0.5110 0.2720 0.101 Uiso 1 1 calc R A . 
H36B H 0.3387 0.4711 0.3459 0.101 Uiso 1 1 calc R . . 
C37 C 0.1685(6) 0.5763(4) 0.2988(2) 0.0618(12) Uani 1 1 d . A . 
C38 C 0.1599(5) 0.6657(3) 0.3519(2) 0.0483(10) Uani 1 1 d . A . 
C39 C 0.1483(8) 0.6073(5) 0.2189(3) 0.0899(19) Uani 1 1 d . . . 
H39A H 0.0362 0.6364 0.2098 0.135 Uiso 1 1 calc R A . 
H39B H 0.1610 0.5487 0.1893 0.135 Uiso 1 1 calc R . . 
H39C H 0.2352 0.6561 0.2082 0.135 Uiso 1 1 calc R . . 
C40 C 0.1202(6) 0.6234(4) 0.4256(3) 0.0660(12) Uani 1 1 d . . . 
H40A H 0.1154 0.6779 0.4595 0.099 Uiso 1 1 calc R A . 
H40B H 0.2092 0.5768 0.4408 0.099 Uiso 1 1 calc R . . 
H40C H 0.0112 0.5890 0.4229 0.099 Uiso 1 1 calc R . . 
C41 C 0.0382(5) 0.7525(4) 0.3333(2) 0.0549(11) Uani 1 1 d . . . 
H41A H -0.0800 0.7292 0.3357 0.066 Uiso 1 1 calc R A . 
H41B H 0.0560 0.7744 0.2845 0.066 Uiso 1 1 calc R . . 
C42 C 0.0670(5) 0.8422(4) 0.3844(3) 0.0565(11) Uani 1 1 d . A . 
H42A H -0.0074 0.8975 0.3688 0.068 Uiso 1 1 calc R . . 
H42B H 0.0341 0.8223 0.4320 0.068 Uiso 1 1 calc R . . 
 
loop_ 
 _atom_site_aniso_label 
 _atom_site_aniso_U_11 
 _atom_site_aniso_U_22 
 _atom_site_aniso_U_33 
 _atom_site_aniso_U_23 
 _atom_site_aniso_U_13 
 _atom_site_aniso_U_12 
O1 0.081(2) 0.0496(19) 0.071(2) 0.0067(17) 0.0028(16) 0.0019(17) 
O2 0.112(3) 0.062(2) 0.091(3) -0.030(2) 0.011(2) 0.005(2) 
O3 0.116(3) 0.062(2) 0.090(3) -0.027(2) -0.011(2) 0.004(2) 
O4 0.083(3) 0.064(3) 0.086(3) 0.007(3) -0.006(2) 0.000(3) 
O4' 0.083(3) 0.064(3) 0.086(3) 0.007(3) -0.006(2) 0.000(3) 
O5 0.098(3) 0.075(3) 0.097(3) 0.006(2) 0.012(2) -0.027(2) 
O6 0.081(2) 0.057(2) 0.085(2) -0.0099(19) 0.0058(18) -0.0101(19) 
O1W 0.206(5) 0.072(3) 0.180(5) 0.028(3) 0.108(4) 0.028(3) 
O2W 0.137(7) 0.113(6) 0.147(7) -0.023(6) -0.011(6) -0.026(6) 
C1 0.078(3) 0.044(3) 0.078(3) -0.006(3) -0.004(3) -0.005(2) 
C2 0.057(2) 0.045(2) 0.064(3) -0.007(2) -0.002(2) -0.008(2) 
C3 0.065(3) 0.052(3) 0.068(3) -0.016(3) -0.001(2) -0.008(2) 
C4 0.073(3) 0.069(3) 0.047(2) -0.017(2) 0.001(2) -0.010(3) 
C5 0.061(3) 0.061(3) 0.049(2) -0.006(2) -0.0051(19) -0.014(2) 
C6 0.066(3) 0.048(3) 0.038(2) -0.0023(19) -0.0006(18) -0.006(2) 
C7 0.070(3) 0.046(3) 0.052(2) 0.000(2) 0.004(2) -0.006(2) 
C8 0.070(3) 0.060(3) 0.056(2) 0.000(2) 0.001(2) -0.008(2) 
C9 0.057(2) 0.049(2) 0.037(2) -0.0006(18) -0.0039(17) -0.004(2) 
C10 0.083(3) 0.047(2) 0.034(2) 0.0037(19) -0.0033(19) -0.002(2) 
C11 0.073(3) 0.050(3) 0.043(2) -0.004(2) -0.0029(19) 0.003(2) 
C12 0.058(2) 0.042(2) 0.048(2) -0.0006(19) -0.0049(18) 0.007(2) 
C13 0.054(2) 0.045(2) 0.045(2) 0.0059(19) -0.0028(17) 0.0060(19) 
C14 0.061(2) 0.041(2) 0.040(2) 0.0060(18) -0.0057(17) 0.001(2) 
C15 0.093(3) 0.062(3) 0.039(2) 0.007(2) -0.004(2) -0.009(3) 
C16 0.094(4) 0.070(3) 0.038(2) -0.001(2) -0.008(2) -0.010(3) 
C17 0.072(3) 0.053(3) 0.061(3) 0.013(2) -0.008(2) 0.002(2) 
C18 0.085(3) 0.043(3) 0.083(3) 0.005(3) -0.013(3) 0.002(3) 
C19 0.079(3) 0.042(2) 0.068(3) -0.008(2) -0.012(2) 0.002(2) 
C20 0.073(3) 0.067(3) 0.081(3) 0.004(3) -0.012(3) -0.007(3) 
C21 0.070(3) 0.066(3) 0.067(3) -0.004(3) 0.001(2) 0.012(3) 
C22 0.080(4) 0.066(3) 0.071(3) -0.005(3) -0.002(3) 0.001(3) 
C23 0.065(3) 0.062(3) 0.047(2) -0.007(2) 0.0072(19) -0.005(2) 
C24 0.075(3) 0.071(4) 0.048(2) 0.000(2) 0.007(2) -0.014(3) 
C25 0.055(3) 0.077(4) 0.059(3) -0.007(3) 0.004(2) -0.021(3) 
C26 0.049(2) 0.075(3) 0.052(2) -0.011(2) 0.0005(19) -0.009(2) 
C27 0.046(2) 0.058(3) 0.056(2) -0.002(2) 0.0064(18) -0.005(2) 
C28 0.042(2) 0.068(3) 0.057(2) -0.009(2) 0.0067(18) -0.006(2) 
C29 0.062(3) 0.073(3) 0.058(3) -0.011(2) 0.011(2) -0.009(2) 
C30 0.043(2) 0.058(3) 0.045(2) 0.002(2) 0.0025(17) -0.0049(19) 
C31 0.042(2) 0.065(3) 0.047(2) -0.001(2) 0.0046(16) 0.003(2) 
C32 0.043(2) 0.081(4) 0.071(3) -0.012(3) 0.004(2) 0.005(2) 
C33 0.041(2) 0.084(4) 0.077(3) -0.015(3) -0.001(2) -0.010(2) 
C34 0.040(2) 0.072(3) 0.051(2) -0.003(2) 0.0047(17) 0.000(2) 
C35 0.053(3) 0.077(3) 0.095(4) -0.023(3) 0.000(2) 0.014(3) 
C36 0.062(3) 0.076(4) 0.115(4) -0.024(4) 0.009(3) 0.007(3) 
C37 0.061(3) 0.063(3) 0.062(3) -0.008(2) 0.006(2) -0.007(2) 
C38 0.047(2) 0.051(2) 0.047(2) 0.005(2) 0.0050(17) 0.0017(19) 
C39 0.106(4) 0.105(5) 0.059(3) -0.022(3) 0.015(3) -0.039(4) 
C40 0.065(3) 0.073(3) 0.060(3) 0.013(3) 0.006(2) -0.002(3) 
C41 0.040(2) 0.067(3) 0.057(2) 0.002(2) -0.0046(18) -0.005(2) 
C42 0.039(2) 0.056(3) 0.074(3) -0.002(2) -0.0004(19) 0.005(2) 
 
_geom_special_details 
; 
 All esds (except the esd in the dihedral angle between two l.s. planes) 
 are estimated using the full covariance matrix.  The cell esds are taken 
 into account individually in the estimation of esds in distances, angles 
 and torsion angles; correlations between esds in cell parameters are only 
 used when they are defined by crystal symmetry.  An approximate (isotropic) 
 treatment of cell esds is used for estimating esds involving l.s. planes. 
; 
 
loop_ 
 _geom_bond_atom_site_label_1 
 _geom_bond_atom_site_label_2 
 _geom_bond_distance 
 _geom_bond_site_symmetry_2 
 _geom_bond_publ_flag 
O1 C1 1.411(6) . ? 
O1 H1 0.8400 . ? 
O2 C3 1.224(6) . ? 
O3 C19 1.449(6) . ? 
O3 H3A 0.8200 . ? 
O4 C22 1.459(9) . ? 
O4 H4 0.8400 . ? 
O4' C22 1.434(9) . ? 
O4' H4' 0.8400 . ? 
O5 C24 1.241(6) . ? 
O6 C37 1.428(6) . ? 
O6 H6 0.8200 . ? 
O1W H1W1 0.8400 . ? 
O1W H1W2 0.8401 . ? 
O2W H2W1 0.8400 . ? 
O2W H2W2 0.8400 . ? 
C1 C2 1.491(7) . ? 
C1 H1A 0.9700 . ? 
C1 H1B 0.9700 . ? 
C2 C7 1.328(6) . ? 
C2 C3 1.487(7) . ? 
C3 C4 1.448(7) . ? 
C4 C5 1.328(7) . ? 
C4 H4A 0.9300 . ? 
C5 C16 1.493(7) . ? 
C5 C6 1.518(6) . ? 
C6 C7 1.497(6) . ? 
C6 C8 1.557(6) . ? 
C6 C9 1.569(6) . ? 
C7 H7 0.9300 . ? 
C8 H8A 0.9600 . ? 
C8 H8B 0.9600 . ? 
C8 H8C 0.9600 . ? 
C9 C10 1.538(5) . ? 
C9 C14 1.548(6) . ? 
C9 H9 0.9800 . ? 
C10 C11 1.522(6) . ? 
C10 H10A 0.9700 . ? 
C10 H10B 0.9700 . ? 
C11 C12 1.524(6) . ? 
C11 H11A 0.9700 . ? 
C11 H11B 0.9700 . ? 
C12 C21 1.536(6) . ? 
C12 C13 1.539(6) . ? 
C12 C19 1.545(6) . ? 
C13 C14 1.514(6) . ? 
C13 C17 1.531(6) . ? 
C13 H13 0.9800 . ? 
C14 C15 1.521(6) . ? 
C14 H14 0.9800 . ? 
C15 C16 1.534(7) . ? 
C15 H15A 0.9700 . ? 
C15 H15B 0.9700 . ? 
C16 H16A 0.9700 . ? 
C16 H16B 0.9700 . ? 
C17 C18 1.539(7) . ? 
C17 H17A 0.9700 . ? 
C17 H17B 0.9700 . ? 
C18 C19 1.547(7) . ? 
C18 H18A 0.9700 . ? 
C18 H18B 0.9700 . ? 
C19 C20 1.531(7) . ? 
C20 H20A 0.9600 . ? 
C20 H20B 0.9600 . ? 
C20 H20C 0.9600 . ? 
C21 H21A 0.9600 . ? 
C21 H21B 0.9600 . ? 
C21 H21C 0.9600 . ? 
C22 C23 1.523(7) . ? 
C22 H22A 0.9700 . ? 
C22 H22B 0.9700 . ? 
C23 C28 1.339(7) . ? 
C23 C24 1.472(7) . ? 
C24 C25 1.444(7) . ? 
C25 C26 1.343(7) . ? 
C25 H25 0.9300 . ? 
C26 C33 1.496(7) . ? 
C26 C27 1.507(6) . ? 
C27 C28 1.495(7) . ? 
C27 C29 1.556(6) . ? 
C27 C30 1.587(6) . ? 
C28 H28 0.9300 . ? 
C29 H29A 0.9600 . ? 
C29 H29B 0.9600 . ? 
C29 H29C 0.9600 . ? 
C30 C42 1.533(6) . ? 
C30 C31 1.539(6) . ? 
C30 H30 0.9800 . ? 
C31 C32 1.523(6) . ? 
C31 C34 1.523(6) . ? 
C31 H31 0.9800 . ? 
C32 C33 1.518(7) . ? 
C32 H32A 0.9700 . ? 
C32 H32B 0.9700 . ? 
C33 H33A 0.9700 . ? 
C33 H33B 0.9700 . ? 
C34 C35 1.525(7) . ? 
C34 C38 1.550(6) . ? 
C34 H34 0.9800 . ? 
C35 C36 1.549(8) . ? 
C35 H35A 0.9700 . ? 
C35 H35B 0.9700 . ? 
C36 C37 1.544(7) . ? 
C36 H36A 0.9700 . ? 
C36 H36B 0.9700 . ? 
C37 C38 1.545(6) . ? 
C37 C39 1.550(7) . ? 
C38 C41 1.518(6) . ? 
C38 C40 1.528(6) . ? 
C39 H39A 0.9600 . ? 
C39 H39B 0.9600 . ? 
C39 H39C 0.9600 . ? 
C40 H40A 0.9600 . ? 
C40 H40B 0.9600 . ? 
C40 H40C 0.9600 . ? 
C41 C42 1.533(7) . ? 
C41 H41A 0.9700 . ? 
C41 H41B 0.9700 . ? 
C42 H42A 0.9700 . ? 
C42 H42B 0.9700 . ? 
 
loop_ 
 _geom_angle_atom_site_label_1 
 _geom_angle_atom_site_label_2 
 _geom_angle_atom_site_label_3 
 _geom_angle 
 _geom_angle_site_symmetry_1 
 _geom_angle_site_symmetry_3 
 _geom_angle_publ_flag 
C1 O1 H1 109.5 . . ? 
C19 O3 H3A 109.5 . . ? 
C22 O4 H4 109.5 . . ? 
C22 O4' H4' 109.5 . . ? 
C37 O6 H6 109.5 . . ? 
H1W1 O1W H1W2 108.4 . . ? 
H2W1 O2W H2W2 108.5 . . ? 
O1 C1 C2 112.1(4) . . ? 
O1 C1 H1A 109.2 . . ? 
C2 C1 H1A 109.2 . . ? 
O1 C1 H1B 109.2 . . ? 
C2 C1 H1B 109.2 . . ? 
H1A C1 H1B 107.9 . . ? 
C7 C2 C3 119.0(4) . . ? 
C7 C2 C1 124.5(4) . . ? 
C3 C2 C1 116.4(4) . . ? 
O2 C3 C4 122.8(5) . . ? 
O2 C3 C2 120.5(5) . . ? 
C4 C3 C2 116.8(4) . . ? 
C5 C4 C3 124.3(4) . . ? 
C5 C4 H4A 117.9 . . ? 
C3 C4 H4A 117.9 . . ? 
C4 C5 C16 122.1(4) . . ? 
C4 C5 C6 121.5(4) . . ? 
C16 C5 C6 116.4(4) . . ? 
C7 C6 C5 112.2(4) . . ? 
C7 C6 C8 107.7(4) . . ? 
C5 C6 C8 108.4(3) . . ? 
C7 C6 C9 109.8(3) . . ? 
C5 C6 C9 107.5(3) . . ? 
C8 C6 C9 111.3(4) . . ? 
C2 C7 C6 126.2(4) . . ? 
C2 C7 H7 116.9 . . ? 
C6 C7 H7 116.9 . . ? 
C6 C8 H8A 109.5 . . ? 
C6 C8 H8B 109.5 . . ? 
H8A C8 H8B 109.5 . . ? 
C6 C8 H8C 109.5 . . ? 
H8A C8 H8C 109.5 . . ? 
H8B C8 H8C 109.5 . . ? 
C10 C9 C14 112.3(4) . . ? 
C10 C9 C6 113.1(3) . . ? 
C14 C9 C6 112.6(3) . . ? 
C10 C9 H9 106.0 . . ? 
C14 C9 H9 106.0 . . ? 
C6 C9 H9 106.0 . . ? 
C11 C10 C9 112.7(4) . . ? 
C11 C10 H10A 109.0 . . ? 
C9 C10 H10A 109.0 . . ? 
C11 C10 H10B 109.0 . . ? 
C9 C10 H10B 109.0 . . ? 
H10A C10 H10B 107.8 . . ? 
C10 C11 C12 111.6(3) . . ? 
C10 C11 H11A 109.3 . . ? 
C12 C11 H11A 109.3 . . ? 
C10 C11 H11B 109.3 . . ? 
C12 C11 H11B 109.3 . . ? 
H11A C11 H11B 108.0 . . ? 
C11 C12 C21 109.7(4) . . ? 
C11 C12 C13 107.7(3) . . ? 
C21 C12 C13 112.4(3) . . ? 
C11 C12 C19 116.7(3) . . ? 
C21 C12 C19 109.2(4) . . ? 
C13 C12 C19 100.9(3) . . ? 
C14 C13 C17 119.0(3) . . ? 
C14 C13 C12 113.6(3) . . ? 
C17 C13 C12 103.3(3) . . ? 
C14 C13 H13 106.8 . . ? 
C17 C13 H13 106.8 . . ? 
C12 C13 H13 106.8 . . ? 
C13 C14 C15 112.3(4) . . ? 
C13 C14 C9 108.2(3) . . ? 
C15 C14 C9 110.9(4) . . ? 
C13 C14 H14 108.4 . . ? 
C15 C14 H14 108.4 . . ? 
C9 C14 H14 108.4 . . ? 
C14 C15 C16 111.6(4) . . ? 
C14 C15 H15A 109.3 . . ? 
C16 C15 H15A 109.3 . . ? 
C14 C15 H15B 109.3 . . ? 
C16 C15 H15B 109.3 . . ? 
H15A C15 H15B 108.0 . . ? 
C5 C16 C15 109.8(3) . . ? 
C5 C16 H16A 109.7 . . ? 
C15 C16 H16A 109.7 . . ? 
C5 C16 H16B 109.7 . . ? 
C15 C16 H16B 109.7 . . ? 
H16A C16 H16B 108.2 . . ? 
C13 C17 C18 104.8(3) . . ? 
C13 C17 H17A 110.8 . . ? 
C18 C17 H17A 110.8 . . ? 
C13 C17 H17B 110.8 . . ? 
C18 C17 H17B 110.8 . . ? 
H17A C17 H17B 108.9 . . ? 
C17 C18 C19 106.7(4) . . ? 
C17 C18 H18A 110.4 . . ? 
C19 C18 H18A 110.4 . . ? 
C17 C18 H18B 110.4 . . ? 
C19 C18 H18B 110.4 . . ? 
H18A C18 H18B 108.6 . . ? 
O3 C19 C20 106.7(4) . . ? 
O3 C19 C12 110.8(4) . . ? 
C20 C19 C12 114.2(4) . . ? 
O3 C19 C18 111.2(4) . . ? 
C20 C19 C18 111.2(4) . . ? 
C12 C19 C18 102.9(3) . . ? 
C19 C20 H20A 109.5 . . ? 
C19 C20 H20B 109.5 . . ? 
H20A C20 H20B 109.5 . . ? 
C19 C20 H20C 109.5 . . ? 
H20A C20 H20C 109.5 . . ? 
H20B C20 H20C 109.5 . . ? 
C12 C21 H21A 109.5 . . ? 
C12 C21 H21B 109.5 . . ? 
H21A C21 H21B 109.5 . . ? 
C12 C21 H21C 109.5 . . ? 
H21A C21 H21C 109.5 . . ? 
H21B C21 H21C 109.5 . . ? 
O4' C22 O4 99.4(5) . . ? 
O4' C22 C23 105.0(5) . . ? 
O4 C22 C23 114.3(5) . . ? 
O4' C22 H22A 13.6 . . ? 
O4 C22 H22A 108.7 . . ? 
C23 C22 H22A 108.7 . . ? 
O4' C22 H22B 120.7 . . ? 
O4 C22 H22B 108.7 . . ? 
C23 C22 H22B 108.7 . . ? 
H22A C22 H22B 107.6 . . ? 
C28 C23 C24 119.5(5) . . ? 
C28 C23 C22 123.6(4) . . ? 
C24 C23 C22 116.8(4) . . ? 
O5 C24 C25 121.0(5) . . ? 
O5 C24 C23 121.4(5) . . ? 
C25 C24 C23 117.5(5) . . ? 
C26 C25 C24 123.2(4) . . ? 
C26 C25 H25 118.4 . . ? 
C24 C25 H25 118.4 . . ? 
C25 C26 C33 121.6(4) . . ? 
C25 C26 C27 121.7(4) . . ? 
C33 C26 C27 116.7(4) . . ? 
C28 C27 C26 112.8(4) . . ? 
C28 C27 C29 105.5(4) . . ? 
C26 C27 C29 109.8(3) . . ? 
C28 C27 C30 110.8(3) . . ? 
C26 C27 C30 107.2(3) . . ? 
C29 C27 C30 110.6(4) . . ? 
C23 C28 C27 125.1(4) . . ? 
C23 C28 H28 117.5 . . ? 
C27 C28 H28 117.5 . . ? 
C27 C29 H29A 109.5 . . ? 
C27 C29 H29B 109.5 . . ? 
H29A C29 H29B 109.5 . . ? 
C27 C29 H29C 109.5 . . ? 
H29A C29 H29C 109.5 . . ? 
H29B C29 H29C 109.5 . . ? 
C42 C30 C31 112.4(4) . . ? 
C42 C30 C27 113.9(3) . . ? 
C31 C30 C27 111.6(3) . . ? 
C42 C30 H30 106.1 . . ? 
C31 C30 H30 106.1 . . ? 
C27 C30 H30 106.1 . . ? 
C32 C31 C34 112.2(3) . . ? 
C32 C31 C30 111.7(4) . . ? 
C34 C31 C30 109.1(3) . . ? 
C32 C31 H31 107.9 . . ? 
C34 C31 H31 107.9 . . ? 
C30 C31 H31 107.9 . . ? 
C33 C32 C31 112.2(4) . . ? 
C33 C32 H32A 109.2 . . ? 
C31 C32 H32A 109.2 . . ? 
C33 C32 H32B 109.2 . . ? 
C31 C32 H32B 109.2 . . ? 
H32A C32 H32B 107.9 . . ? 
C26 C33 C32 110.9(4) . . ? 
C26 C33 H33A 109.5 . . ? 
C32 C33 H33A 109.5 . . ? 
C26 C33 H33B 109.5 . . ? 
C32 C33 H33B 109.5 . . ? 
H33A C33 H33B 108.1 . . ? 
C31 C34 C35 118.3(3) . . ? 
C31 C34 C38 113.9(3) . . ? 
C35 C34 C38 103.5(4) . . ? 
C31 C34 H34 106.8 . . ? 
C35 C34 H34 106.8 . . ? 
C38 C34 H34 106.8 . . ? 
C34 C35 C36 104.2(4) . . ? 
C34 C35 H35A 110.9 . . ? 
C36 C35 H35A 110.9 . . ? 
C34 C35 H35B 110.9 . . ? 
C36 C35 H35B 110.9 . . ? 
H35A C35 H35B 108.9 . . ? 
C37 C36 C35 107.4(4) . . ? 
C37 C36 H36A 110.2 . . ? 
C35 C36 H36A 110.2 . . ? 
C37 C36 H36B 110.2 . . ? 
C35 C36 H36B 110.2 . . ? 
H36A C36 H36B 108.5 . . ? 
O6 C37 C36 109.4(4) . . ? 
O6 C37 C38 112.4(3) . . ? 
C36 C37 C38 103.2(4) . . ? 
O6 C37 C39 106.6(4) . . ? 
C36 C37 C39 111.0(4) . . ? 
C38 C37 C39 114.3(4) . . ? 
C41 C38 C40 109.7(4) . . ? 
C41 C38 C37 118.2(3) . . ? 
C40 C38 C37 108.3(4) . . ? 
C41 C38 C34 107.4(4) . . ? 
C40 C38 C34 111.7(3) . . ? 
C37 C38 C34 101.3(3) . . ? 
C37 C39 H39A 109.5 . . ? 
C37 C39 H39B 109.5 . . ? 
H39A C39 H39B 109.5 . . ? 
C37 C39 H39C 109.5 . . ? 
H39A C39 H39C 109.5 . . ? 
H39B C39 H39C 109.5 . . ? 
C38 C40 H40A 109.5 . . ? 
C38 C40 H40B 109.5 . . ? 
H40A C40 H40B 109.5 . . ? 
C38 C40 H40C 109.5 . . ? 
H40A C40 H40C 109.5 . . ? 
H40B C40 H40C 109.5 . . ? 
C38 C41 C42 111.5(3) . . ? 
C38 C41 H41A 109.3 . . ? 
C42 C41 H41A 109.3 . . ? 
C38 C41 H41B 109.3 . . ? 
C42 C41 H41B 109.3 . . ? 
H41A C41 H41B 108.0 . . ? 
C30 C42 C41 113.2(3) . . ? 
C30 C42 H42A 108.9 . . ? 
C41 C42 H42A 108.9 . . ? 
C30 C42 H42B 108.9 . . ? 
C41 C42 H42B 108.9 . . ? 
H42A C42 H42B 107.7 . . ? 
 
loop_ 
 _geom_torsion_atom_site_label_1 
 _geom_torsion_atom_site_label_2 
 _geom_torsion_atom_site_label_3 
 _geom_torsion_atom_site_label_4 
 _geom_torsion 
 _geom_torsion_site_symmetry_1 
 _geom_torsion_site_symmetry_2 
 _geom_torsion_site_symmetry_3 
 _geom_torsion_site_symmetry_4 
 _geom_torsion_publ_flag 
O1 C1 C2 C7 -4.3(7) . . . . ? 
O1 C1 C2 C3 176.5(4) . . . . ? 
C7 C2 C3 O2 -177.3(5) . . . . ? 
C1 C2 C3 O2 2.0(7) . . . . ? 
C7 C2 C3 C4 2.4(6) . . . . ? 
C1 C2 C3 C4 -178.3(4) . . . . ? 
O2 C3 C4 C5 178.9(5) . . . . ? 
C2 C3 C4 C5 -0.8(7) . . . . ? 
C3 C4 C5 C16 175.6(4) . . . . ? 
C3 C4 C5 C6 -1.3(7) . . . . ? 
C4 C5 C6 C7 1.8(6) . . . . ? 
C16 C5 C6 C7 -175.3(4) . . . . ? 
C4 C5 C6 C8 -117.0(5) . . . . ? 
C16 C5 C6 C8 65.9(5) . . . . ? 
C4 C5 C6 C9 122.6(5) . . . . ? 
C16 C5 C6 C9 -54.6(5) . . . . ? 
C3 C2 C7 C6 -1.9(7) . . . . ? 
C1 C2 C7 C6 178.9(4) . . . . ? 
C5 C6 C7 C2 -0.1(6) . . . . ? 
C8 C6 C7 C2 119.1(5) . . . . ? 
C9 C6 C7 C2 -119.6(5) . . . . ? 
C7 C6 C9 C10 -57.1(5) . . . . ? 
C5 C6 C9 C10 -179.3(4) . . . . ? 
C8 C6 C9 C10 62.1(4) . . . . ? 
C7 C6 C9 C14 174.3(3) . . . . ? 
C5 C6 C9 C14 52.0(5) . . . . ? 
C8 C6 C9 C14 -66.6(4) . . . . ? 
C14 C9 C10 C11 -51.8(5) . . . . ? 
C6 C9 C10 C11 179.4(4) . . . . ? 
C9 C10 C11 C12 54.2(5) . . . . ? 
C10 C11 C12 C21 66.0(5) . . . . ? 
C10 C11 C12 C13 -56.7(5) . . . . ? 
C10 C11 C12 C19 -169.1(4) . . . . ? 
C11 C12 C13 C14 61.2(4) . . . . ? 
C21 C12 C13 C14 -59.7(5) . . . . ? 
C19 C12 C13 C14 -176.0(3) . . . . ? 
C11 C12 C13 C17 -168.5(3) . . . . ? 
C21 C12 C13 C17 70.5(5) . . . . ? 
C19 C12 C13 C17 -45.7(4) . . . . ? 
C17 C13 C14 C15 56.5(5) . . . . ? 
C12 C13 C14 C15 178.4(4) . . . . ? 
C17 C13 C14 C9 179.3(4) . . . . ? 
C12 C13 C14 C9 -58.8(4) . . . . ? 
C10 C9 C14 C13 52.4(5) . . . . ? 
C6 C9 C14 C13 -178.5(3) . . . . ? 
C10 C9 C14 C15 176.1(4) . . . . ? 
C6 C9 C14 C15 -54.9(5) . . . . ? 
C13 C14 C15 C16 176.7(4) . . . . ? 
C9 C14 C15 C16 55.4(5) . . . . ? 
C4 C5 C16 C15 -120.3(5) . . . . ? 
C6 C5 C16 C15 56.8(6) . . . . ? 
C14 C15 C16 C5 -55.1(6) . . . . ? 
C14 C13 C17 C18 158.5(4) . . . . ? 
C12 C13 C17 C18 31.6(5) . . . . ? 
C13 C17 C18 C19 -5.2(5) . . . . ? 
C11 C12 C19 O3 -82.9(5) . . . . ? 
C21 C12 C19 O3 42.2(5) . . . . ? 
C13 C12 C19 O3 160.8(3) . . . . ? 
C11 C12 C19 C20 37.6(6) . . . . ? 
C21 C12 C19 C20 162.7(4) . . . . ? 
C13 C12 C19 C20 -78.7(4) . . . . ? 
C11 C12 C19 C18 158.1(4) . . . . ? 
C21 C12 C19 C18 -76.7(5) . . . . ? 
C13 C12 C19 C18 41.9(4) . . . . ? 
C17 C18 C19 O3 -141.6(4) . . . . ? 
C17 C18 C19 C20 99.7(5) . . . . ? 
C17 C18 C19 C12 -22.9(5) . . . . ? 
O4' C22 C23 C28 -11.1(7) . . . . ? 
O4 C22 C23 C28 -119.0(6) . . . . ? 
O4' C22 C23 C24 170.5(4) . . . . ? 
O4 C22 C23 C24 62.6(6) . . . . ? 
C28 C23 C24 O5 -177.4(5) . . . . ? 
C22 C23 C24 O5 1.1(7) . . . . ? 
C28 C23 C24 C25 0.2(6) . . . . ? 
C22 C23 C24 C25 178.6(4) . . . . ? 
O5 C24 C25 C26 173.7(5) . . . . ? 
C23 C24 C25 C26 -3.8(7) . . . . ? 
C24 C25 C26 C33 -178.8(4) . . . . ? 
C24 C25 C26 C27 2.9(7) . . . . ? 
C25 C26 C27 C28 1.4(6) . . . . ? 
C33 C26 C27 C28 -177.0(4) . . . . ? 
C25 C26 C27 C29 -116.1(5) . . . . ? 
C33 C26 C27 C29 65.5(5) . . . . ? 
C25 C26 C27 C30 123.7(5) . . . . ? 
C33 C26 C27 C30 -54.7(5) . . . . ? 
C24 C23 C28 C27 4.4(7) . . . . ? 
C22 C23 C28 C27 -174.0(4) . . . . ? 
C26 C27 C28 C23 -5.1(6) . . . . ? 
C29 C27 C28 C23 114.8(5) . . . . ? 
C30 C27 C28 C23 -125.4(5) . . . . ? 
C28 C27 C30 C42 -54.6(5) . . . . ? 
C26 C27 C30 C42 -178.1(4) . . . . ? 
C29 C27 C30 C42 62.1(5) . . . . ? 
C28 C27 C30 C31 176.8(3) . . . . ? 
C26 C27 C30 C31 53.3(4) . . . . ? 
C29 C27 C30 C31 -66.5(4) . . . . ? 
C42 C30 C31 C32 175.5(4) . . . . ? 
C27 C30 C31 C32 -55.2(4) . . . . ? 
C42 C30 C31 C34 50.8(4) . . . . ? 
C27 C30 C31 C34 -179.8(3) . . . . ? 
C34 C31 C32 C33 177.0(4) . . . . ? 
C30 C31 C32 C33 54.1(5) . . . . ? 
C25 C26 C33 C32 -123.2(5) . . . . ? 
C27 C26 C33 C32 55.2(5) . . . . ? 
C31 C32 C33 C26 -52.1(6) . . . . ? 
C32 C31 C34 C35 56.5(6) . . . . ? 
C30 C31 C34 C35 -179.2(4) . . . . ? 
C32 C31 C34 C38 178.5(4) . . . . ? 
C30 C31 C34 C38 -57.2(5) . . . . ? 
C31 C34 C35 C36 159.9(4) . . . . ? 
C38 C34 C35 C36 32.8(5) . . . . ? 
C34 C35 C36 C37 -8.0(6) . . . . ? 
C35 C36 C37 O6 -139.6(5) . . . . ? 
C35 C36 C37 C38 -19.8(5) . . . . ? 
C35 C36 C37 C39 103.0(5) . . . . ? 
O6 C37 C38 C41 -86.0(5) . . . . ? 
C36 C37 C38 C41 156.2(4) . . . . ? 
C39 C37 C38 C41 35.6(5) . . . . ? 
O6 C37 C38 C40 39.5(5) . . . . ? 
C36 C37 C38 C40 -78.3(5) . . . . ? 
C39 C37 C38 C40 161.1(4) . . . . ? 
O6 C37 C38 C34 157.1(4) . . . . ? 
C36 C37 C38 C34 39.4(4) . . . . ? 
C39 C37 C38 C34 -81.3(5) . . . . ? 
C31 C34 C38 C41 60.4(4) . . . . ? 
C35 C34 C38 C41 -169.8(4) . . . . ? 
C31 C34 C38 C40 -60.0(5) . . . . ? 
C35 C34 C38 C40 69.8(5) . . . . ? 
C31 C34 C38 C37 -175.1(4) . . . . ? 
C35 C34 C38 C37 -45.3(4) . . . . ? 
C40 C38 C41 C42 64.8(5) . . . . ? 
C37 C38 C41 C42 -170.4(4) . . . . ? 
C34 C38 C41 C42 -56.8(4) . . . . ? 
C31 C30 C42 C41 -51.1(5) . . . . ? 
C27 C30 C42 C41 -179.2(4) . . . . ? 
C38 C41 C42 C30 54.8(5) . . . . ? 
 
_diffrn_measured_fraction_theta_max    1.000 
_diffrn_reflns_theta_full              25.00 
_diffrn_measured_fraction_theta_full   1.000 
_refine_diff_density_max    0.320 
_refine_diff_density_min   -0.311 
_refine_diff_density_rms    0.046 
