# Supplementary material for: Synthesis of some potent immunomodulatory and anti-inflammatory metabolites by fungal transformation of anabolic steroid oxymetholone
Source: Chem Cent J. 2012 Dec 10;6:153. doi: 10.1186/1752-153X-6-153 (PMC3740782; doi:10.1186/1752-153X-6-153)
Supplement: Additional file 10 — Crystallographic information file (cif) of compound 5. [file 1752-153X-6-153-S10.cif]

 
data_a 
 
_audit_creation_method            SHELXL-97 
_chemical_name_systematic 
; 
 ? 
; 
_chemical_name_common             ? 
_chemical_melting_point           ? 
_chemical_formula_moiety          ? 
_chemical_formula_sum 
 'C42 H68 O6' 
_chemical_formula_weight          668.96 
 
loop_ 
 _atom_type_symbol 
 _atom_type_description 
 _atom_type_scat_dispersion_real 
 _atom_type_scat_dispersion_imag 
 _atom_type_scat_source 
 'C'  'C'   0.0033   0.0000 
 'International Tables Vol C Tables 4.2.6.8 and 6.1.1.4' 
 'H'  'H'   0.0000   0.0000 
 'International Tables Vol C Tables 4.2.6.8 and 6.1.1.4' 
 'O'  'O'   0.0106   0.0000 
 'International Tables Vol C Tables 4.2.6.8 and 6.1.1.4' 
 
_symmetry_cell_setting            ? 
_symmetry_space_group_name_H-M    ? 
 
loop_ 
 _symmetry_equiv_pos_as_xyz 
 'x, y, z' 
 '-x, y+1/2, -z' 
 
_cell_length_a                    7.3859(3) 
_cell_length_b                    20.6898(9) 
_cell_length_c                    12.4157(6) 
_cell_angle_alpha                 90.00 
_cell_angle_beta                  90.1650(10) 
_cell_angle_gamma                 90.00 
_cell_volume                      1897.27(15) 
_cell_formula_units_Z             2 
_cell_measurement_temperature     293(2) 
_cell_measurement_reflns_used     ? 
_cell_measurement_theta_min       ? 
_cell_measurement_theta_max       ? 
 
_exptl_crystal_description        ? 
_exptl_crystal_colour             ? 
_exptl_crystal_size_max           0.33 
_exptl_crystal_size_mid           0.21 
_exptl_crystal_size_min           0.05 
_exptl_crystal_density_meas       ? 
_exptl_crystal_density_diffrn     1.171 
_exptl_crystal_density_method     'not measured' 
_exptl_crystal_F_000              736 
_exptl_absorpt_coefficient_mu     0.076 
_exptl_absorpt_correction_type    ? 
_exptl_absorpt_correction_T_min   0.9754 
_exptl_absorpt_correction_T_max   0.9962 
_exptl_absorpt_process_details    ? 
 
_exptl_special_details 
; 
 ? 
; 
 
_diffrn_ambient_temperature       293(2) 
_diffrn_radiation_wavelength      0.71073 
_diffrn_radiation_type            MoK\a 
_diffrn_radiation_source          'fine-focus sealed tube' 
_diffrn_radiation_monochromator   graphite 
_diffrn_measurement_device_type   ? 
_diffrn_measurement_method        ? 
_diffrn_detector_area_resol_mean  ? 
_diffrn_standards_number          ? 
_diffrn_standards_interval_count  ? 
_diffrn_standards_interval_time   ? 
_diffrn_standards_decay_%         ? 
_diffrn_reflns_number             18840 
_diffrn_reflns_av_R_equivalents   0.0422 
_diffrn_reflns_av_sigmaI/netI     0.0317 
_diffrn_reflns_limit_h_min        -9 
_diffrn_reflns_limit_h_max        9 
_diffrn_reflns_limit_k_min        -26 
_diffrn_reflns_limit_k_max        26 
_diffrn_reflns_limit_l_min        -16 
_diffrn_reflns_limit_l_max        16 
_diffrn_reflns_theta_min          1.64 
_diffrn_reflns_theta_max          27.50 
_reflns_number_total              4479 
_reflns_number_gt                 3525 
_reflns_threshold_expression      >2sigma(I) 
 
_computing_data_collection        ? 
_computing_cell_refinement        ? 
_computing_data_reduction         ? 
_computing_structure_solution     'SHELXS-97 (Sheldrick, 1990)' 
_computing_structure_refinement   'SHELXL-97 (Sheldrick, 1997)' 
_computing_molecular_graphics     ? 
_computing_publication_material   ? 
 
_refine_special_details 
; 
 Refinement of F^2^ against ALL reflections.  The weighted R-factor wR and 
 goodness of fit S are based on F^2^, conventional R-factors R are based 
 on F, with F set to zero for negative F^2^. The threshold expression of 
 F^2^ > 2sigma(F^2^) is used only for calculating R-factors(gt) etc. and is 
 not relevant to the choice of reflections for refinement.  R-factors based 
 on F^2^ are statistically about twice as large as those based on F, and R- 
 factors based on ALL data will be even larger. 
; 
 
_refine_ls_structure_factor_coef  Fsqd  
_refine_ls_matrix_type            full 
_refine_ls_weighting_scheme       calc  
_refine_ls_weighting_details 
 'calc w=1/[\s^2^(Fo^2^)+(0.0827P)^2^+0.2021P] where P=(Fo^2^+2Fc^2^)/3' 
_atom_sites_solution_primary      direct 
_atom_sites_solution_secondary    difmap 
_atom_sites_solution_hydrogens    geom 
_refine_ls_hydrogen_treatment     mixed 
_refine_ls_extinction_method      none 
_refine_ls_extinction_coef        ? 
_refine_ls_abs_structure_details 
 'Flack H D (1983), Acta Cryst. A39, 876-881' 
_refine_ls_abs_structure_Flack    0(10) 
_refine_ls_number_reflns          4479 
_refine_ls_number_parameters      437 
_refine_ls_number_restraints      1 
_refine_ls_R_factor_all           0.0695 
_refine_ls_R_factor_gt            0.0523 
_refine_ls_wR_factor_ref          0.1429 
_refine_ls_wR_factor_gt           0.1308 
_refine_ls_goodness_of_fit_ref    1.014 
_refine_ls_restrained_S_all       1.014 
_refine_ls_shift/su_max           0.000 
_refine_ls_shift/su_mean          0.000 
 
loop_ 
 _atom_site_label 
 _atom_site_type_symbol 
 _atom_site_fract_x 
 _atom_site_fract_y 
 _atom_site_fract_z 
 _atom_site_U_iso_or_equiv 
 _atom_site_adp_type 
 _atom_site_occupancy 
 _atom_site_symmetry_multiplicity 
 _atom_site_calc_flag 
 _atom_site_refinement_flags 
 _atom_site_disorder_assembly 
 _atom_site_disorder_group 
O1 O 0.7733(4) 0.49991(13) 0.5213(2) 0.0683(7) Uani 1 1 d . . . 
H1 H 0.7811 0.5247 0.4680 0.102 Uiso 1 1 calc R . . 
O2 O 0.6854(4) 0.51035(12) 0.3010(2) 0.0618(6) Uani 1 1 d . . . 
O3 O 0.1995(3) 0.01416(11) 0.24798(19) 0.0523(6) Uani 1 1 d . . . 
H3 H 0.2057 0.0190 0.3151 0.078 Uiso 1 1 calc R . . 
O4 O 0.2921(4) 0.50295(17) -0.0157(2) 0.0839(9) Uani 1 1 d . . . 
H4 H 0.2592 0.4829 -0.0713 0.126 Uiso 1 1 calc R . . 
O5 O 0.1732(4) 0.42770(13) 0.2834(2) 0.0757(8) Uani 1 1 d . . . 
O6 O -0.1111(3) 0.94171(12) 0.17842(19) 0.0571(6) Uani 1 1 d . . . 
H6 H -0.0102 0.9548 0.2010 0.086 Uiso 1 1 calc R . . 
C1 C 0.5961(4) 0.34935(15) 0.3807(2) 0.0438(7) Uani 1 1 d . . . 
H1A H 0.6155 0.3213 0.4423 0.053 Uiso 1 1 calc R . . 
H1B H 0.4695 0.3618 0.3806 0.053 Uiso 1 1 calc R . . 
C2 C 0.7121(4) 0.41064(14) 0.3956(2) 0.0431(7) Uani 1 1 d . . . 
H2A H 0.8375 0.3965 0.4063 0.052 Uiso 1 1 calc R . . 
C3 C 0.7088(4) 0.45207(16) 0.2955(3) 0.0491(8) Uani 1 1 d . . . 
C4 C 0.7344(5) 0.41794(16) 0.1915(3) 0.0517(8) Uani 1 1 d . . . 
H4A H 0.8603 0.4052 0.1849 0.062 Uiso 1 1 calc R . . 
H4B H 0.7068 0.4473 0.1329 0.062 Uiso 1 1 calc R . . 
C5 C 0.6140(4) 0.35768(15) 0.1815(2) 0.0420(7) Uani 1 1 d . . . 
H5A H 0.4886 0.3732 0.1833 0.050 Uiso 1 1 calc R . . 
C6 C 0.6378(5) 0.32418(17) 0.0732(2) 0.0537(8) Uani 1 1 d . . . 
H6A H 0.6189 0.3552 0.0157 0.064 Uiso 1 1 calc R . . 
H6B H 0.7606 0.3080 0.0675 0.064 Uiso 1 1 calc R . . 
C7 C 0.5059(5) 0.26873(17) 0.0599(2) 0.0515(8) Uani 1 1 d . . . 
H7A H 0.5331 0.2460 -0.0064 0.062 Uiso 1 1 calc R . . 
H7B H 0.3842 0.2860 0.0537 0.062 Uiso 1 1 calc R . . 
C8 C 0.5124(4) 0.22063(15) 0.1540(2) 0.0397(6) Uani 1 1 d . . . 
H8A H 0.6303 0.1989 0.1541 0.048 Uiso 1 1 calc R . . 
C9 C 0.4891(4) 0.25715(14) 0.2626(2) 0.0370(6) Uani 1 1 d . . . 
H9A H 0.3729 0.2798 0.2571 0.044 Uiso 1 1 calc R . . 
C10 C 0.6348(4) 0.31077(14) 0.2775(2) 0.0364(6) Uani 1 1 d . . . 
C11 C 0.4701(5) 0.21073(15) 0.3582(2) 0.0468(7) Uani 1 1 d . . . 
H11A H 0.4419 0.2354 0.4224 0.056 Uiso 1 1 calc R . . 
H11B H 0.5850 0.1891 0.3703 0.056 Uiso 1 1 calc R . . 
C12 C 0.3222(5) 0.15966(15) 0.3404(2) 0.0468(7) Uani 1 1 d . . . 
H12A H 0.3205 0.1301 0.4011 0.056 Uiso 1 1 calc R . . 
H12B H 0.2051 0.1807 0.3364 0.056 Uiso 1 1 calc R . . 
C13 C 0.3548(4) 0.12164(14) 0.2369(2) 0.0358(6) Uani 1 1 d . . . 
C14 C 0.3637(4) 0.16971(15) 0.1429(2) 0.0391(6) Uani 1 1 d . . . 
H14A H 0.2486 0.1933 0.1433 0.047 Uiso 1 1 calc R . . 
C15 C 0.3597(5) 0.12640(17) 0.0428(2) 0.0500(8) Uani 1 1 d . . . 
H17A H 0.4812 0.1137 0.0222 0.060 Uiso 1 1 calc R . . 
H17B H 0.3028 0.1485 -0.0173 0.060 Uiso 1 1 calc R . . 
C16 C 0.2475(5) 0.06717(17) 0.0772(3) 0.0516(8) Uani 1 1 d . . . 
H16A H 0.1379 0.0641 0.0343 0.062 Uiso 1 1 calc R . . 
H16B H 0.3170 0.0278 0.0677 0.062 Uiso 1 1 calc R . . 
C17 C 0.2006(4) 0.07679(15) 0.1963(3) 0.0420(6) Uani 1 1 d . . . 
C18 C 0.5289(4) 0.08139(17) 0.2483(3) 0.0512(8) Uani 1 1 d . . . 
H18A H 0.6255 0.1086 0.2735 0.077 Uiso 1 1 calc R . . 
H18B H 0.5605 0.0634 0.1796 0.077 Uiso 1 1 calc R . . 
H18C H 0.5092 0.0471 0.2990 0.077 Uiso 1 1 calc R . . 
C19 C 0.8264(4) 0.28195(17) 0.2842(3) 0.0548(8) Uani 1 1 d . . . 
H19A H 0.8510 0.2578 0.2199 0.082 Uiso 1 1 calc R . . 
H19B H 0.8344 0.2538 0.3455 0.082 Uiso 1 1 calc R . . 
H19C H 0.9132 0.3162 0.2915 0.082 Uiso 1 1 calc R . . 
C20 C 0.0109(4) 0.10471(18) 0.2093(3) 0.0596(9) Uani 1 1 d . . . 
H20A H -0.0766 0.0744 0.1824 0.089 Uiso 1 1 calc R . . 
H20B H 0.0016 0.1444 0.1695 0.089 Uiso 1 1 calc R . . 
H20C H -0.0118 0.1130 0.2841 0.089 Uiso 1 1 calc R . . 
C21 C 0.6570(5) 0.44711(16) 0.4953(3) 0.0511(8) Uani 1 1 d . . . 
H21A H 0.5350 0.4634 0.4854 0.061 Uiso 1 1 calc R . . 
H21B H 0.6551 0.4174 0.5557 0.061 Uiso 1 1 calc R . . 
C22 C 0.1492(4) 0.58176(15) 0.1592(3) 0.0474(7) Uani 1 1 d . . . 
H22A H 0.1918 0.6035 0.0948 0.057 Uiso 1 1 calc R . . 
H22B H 0.0216 0.5725 0.1489 0.057 Uiso 1 1 calc R . . 
C23 C 0.2518(5) 0.51712(17) 0.1706(3) 0.0512(8) Uani 1 1 d . . . 
H23A H 0.3812 0.5276 0.1709 0.061 Uiso 1 1 calc R . . 
C24 C 0.2118(5) 0.48484(18) 0.2764(3) 0.0561(9) Uani 1 1 d . . . 
C25 C 0.2165(6) 0.52833(18) 0.3731(3) 0.0616(10) Uani 1 1 d . . . 
H25A H 0.3413 0.5395 0.3891 0.074 Uiso 1 1 calc R . . 
H25B H 0.1683 0.5052 0.4346 0.074 Uiso 1 1 calc R . . 
C26 C 0.1081(4) 0.59027(16) 0.3565(2) 0.0476(7) Uani 1 1 d . . . 
H26A H -0.0169 0.5767 0.3424 0.057 Uiso 1 1 calc R . . 
C27 C 0.1016(6) 0.63179(18) 0.4577(3) 0.0617(10) Uani 1 1 d . . . 
H40D H 0.0568 0.6061 0.5173 0.074 Uiso 1 1 calc R . . 
H40E H 0.2230 0.6462 0.4757 0.074 Uiso 1 1 calc R . . 
C28 C -0.0192(6) 0.68979(18) 0.4419(3) 0.0597(9) Uani 1 1 d . . . 
H28A H -0.0138 0.7168 0.5058 0.072 Uiso 1 1 calc R . . 
H28B H -0.1433 0.6754 0.4329 0.072 Uiso 1 1 calc R . . 
C29 C 0.0364(4) 0.72971(15) 0.3439(2) 0.0438(7) Uani 1 1 d . . . 
H29A H 0.1597 0.7457 0.3560 0.053 Uiso 1 1 calc R . . 
C30 C 0.0378(4) 0.68637(15) 0.2412(2) 0.0403(6) Uani 1 1 d . . . 
H30A H -0.0837 0.6675 0.2365 0.048 Uiso 1 1 calc R . . 
C31 C 0.1692(4) 0.62824(15) 0.2549(2) 0.0421(7) Uani 1 1 d . . . 
C32 C 0.0637(5) 0.72493(16) 0.1361(2) 0.0469(7) Uani 1 1 d . . . 
H32A H 0.1891 0.7386 0.1313 0.056 Uiso 1 1 calc R . . 
H32B H 0.0390 0.6968 0.0754 0.056 Uiso 1 1 calc R . . 
C34 C -0.0366(4) 0.82774(14) 0.2273(2) 0.0402(6) Uani 1 1 d . . . 
C35 C -0.0869(4) 0.78757(15) 0.3265(2) 0.0450(7) Uani 1 1 d . . . 
H35A H -0.2091 0.7706 0.3140 0.054 Uiso 1 1 calc R . . 
C36 C -0.1015(6) 0.83771(18) 0.4174(3) 0.0640(10) Uani 1 1 d . . . 
H36A H -0.1889 0.8240 0.4709 0.077 Uiso 1 1 calc R . . 
H36B H 0.0148 0.8439 0.4524 0.077 Uiso 1 1 calc R . . 
C37 C -0.1638(5) 0.90012(19) 0.3619(3) 0.0635(10) Uani 1 1 d . . . 
H37A H -0.0810 0.9352 0.3785 0.076 Uiso 1 1 calc R . . 
H37B H -0.2837 0.9121 0.3865 0.076 Uiso 1 1 calc R . . 
C38 C -0.1663(4) 0.88688(16) 0.2395(3) 0.0488(7) Uani 1 1 d . . . 
C39 C 0.1597(4) 0.85268(18) 0.2323(3) 0.0497(8) Uani 1 1 d . . . 
H39A H 0.2418 0.8170 0.2252 0.075 Uiso 1 1 calc R . . 
H39B H 0.1800 0.8738 0.3002 0.075 Uiso 1 1 calc R . . 
H39C H 0.1795 0.8828 0.1748 0.075 Uiso 1 1 calc R . . 
C40 C 0.3672(4) 0.65092(19) 0.2627(3) 0.0584(9) Uani 1 1 d . . . 
H40A H 0.4449 0.6141 0.2720 0.088 Uiso 1 1 calc R . . 
H40B H 0.3807 0.6794 0.3232 0.088 Uiso 1 1 calc R . . 
H40C H 0.3996 0.6733 0.1979 0.088 Uiso 1 1 calc R . . 
C41 C -0.3589(5) 0.8733(2) 0.1996(4) 0.0711(11) Uani 1 1 d . . . 
H41A H -0.4318 0.9113 0.2086 0.107 Uiso 1 1 calc R . . 
H41B H -0.4099 0.8384 0.2404 0.107 Uiso 1 1 calc R . . 
H41C H -0.3556 0.8617 0.1247 0.107 Uiso 1 1 calc R . . 
C42 C 0.2189(6) 0.47348(17) 0.0743(3) 0.0594(9) Uani 1 1 d . . . 
H42A H 0.2757 0.4318 0.0860 0.071 Uiso 1 1 calc R . . 
H42B H 0.0900 0.4667 0.0641 0.071 Uiso 1 1 calc R . . 
C33 C -0.0585(4) 0.78461(15) 0.1281(2) 0.0458(7) Uani 1 1 d . . . 
H33A H -0.0278 0.8090 0.0639 0.055 Uiso 1 1 calc R . . 
H33B H -0.1838 0.7710 0.1217 0.055 Uiso 1 1 calc R . . 
 
loop_ 
 _atom_site_aniso_label 
 _atom_site_aniso_U_11 
 _atom_site_aniso_U_22 
 _atom_site_aniso_U_33 
 _atom_site_aniso_U_23 
 _atom_site_aniso_U_13 
 _atom_site_aniso_U_12 
O1 0.0930(19) 0.0529(15) 0.0590(16) -0.0134(12) -0.0078(14) -0.0145(14) 
O2 0.0780(17) 0.0411(13) 0.0662(15) 0.0057(12) -0.0091(12) -0.0070(12) 
O3 0.0601(13) 0.0391(11) 0.0577(14) 0.0007(10) -0.0058(11) -0.0078(10) 
O4 0.098(2) 0.092(2) 0.0620(17) -0.0101(16) 0.0108(16) -0.0278(18) 
O5 0.101(2) 0.0515(16) 0.0743(18) 0.0141(13) -0.0059(15) 0.0036(14) 
O6 0.0543(14) 0.0491(13) 0.0679(16) 0.0011(12) -0.0142(11) -0.0050(11) 
C1 0.0543(17) 0.0415(15) 0.0357(15) 0.0039(13) -0.0067(13) -0.0043(14) 
C2 0.0468(16) 0.0394(15) 0.0431(16) -0.0009(13) -0.0104(12) -0.0016(13) 
C3 0.0448(17) 0.0446(18) 0.058(2) 0.0040(15) -0.0094(14) -0.0098(13) 
C4 0.0583(19) 0.0481(18) 0.0486(18) 0.0077(14) -0.0006(15) -0.0123(15) 
C5 0.0413(15) 0.0468(16) 0.0379(16) 0.0050(13) -0.0016(12) -0.0050(13) 
C6 0.064(2) 0.062(2) 0.0353(16) 0.0034(15) 0.0074(14) -0.0153(17) 
C7 0.064(2) 0.060(2) 0.0303(15) 0.0017(14) -0.0003(13) -0.0156(16) 
C8 0.0366(14) 0.0472(16) 0.0355(15) -0.0037(12) 0.0030(11) -0.0042(12) 
C9 0.0377(14) 0.0395(14) 0.0339(14) -0.0006(11) -0.0017(11) -0.0015(11) 
C10 0.0369(14) 0.0387(15) 0.0335(14) 0.0031(12) -0.0037(11) -0.0012(11) 
C11 0.067(2) 0.0438(17) 0.0298(15) -0.0010(13) -0.0025(13) -0.0096(15) 
C12 0.0584(18) 0.0406(16) 0.0415(17) -0.0004(13) 0.0073(13) -0.0054(14) 
C13 0.0335(13) 0.0364(14) 0.0374(15) -0.0022(12) 0.0014(11) -0.0020(11) 
C14 0.0342(13) 0.0458(16) 0.0374(15) -0.0033(12) -0.0020(11) 0.0000(12) 
C15 0.0569(18) 0.0555(18) 0.0378(16) -0.0069(14) -0.0022(14) -0.0072(16) 
C16 0.0541(18) 0.0541(19) 0.0466(18) -0.0093(15) -0.0071(14) -0.0055(15) 
C17 0.0357(14) 0.0392(15) 0.0510(17) -0.0039(13) -0.0022(12) -0.0021(12) 
C18 0.0386(15) 0.0517(18) 0.063(2) -0.0032(16) -0.0056(14) 0.0046(14) 
C19 0.0430(17) 0.0521(19) 0.069(2) -0.0038(17) -0.0112(15) 0.0023(14) 
C20 0.0332(15) 0.056(2) 0.090(3) -0.0031(19) 0.0009(16) -0.0007(14) 
C21 0.063(2) 0.0442(17) 0.0459(18) -0.0025(14) -0.0066(14) -0.0014(15) 
C22 0.0546(17) 0.0474(17) 0.0402(16) 0.0043(13) -0.0054(13) 0.0054(15) 
C23 0.0485(17) 0.0545(18) 0.0505(18) 0.0019(16) -0.0086(14) 0.0050(15) 
C24 0.0508(18) 0.058(2) 0.060(2) 0.0111(17) -0.0117(15) 0.0084(16) 
C25 0.073(2) 0.064(2) 0.049(2) 0.0183(17) -0.0111(17) 0.0001(18) 
C26 0.0527(17) 0.0548(19) 0.0352(16) 0.0081(13) -0.0057(13) -0.0089(14) 
C27 0.090(3) 0.063(2) 0.0324(17) 0.0104(15) -0.0043(16) -0.010(2) 
C28 0.088(3) 0.060(2) 0.0311(16) -0.0006(15) 0.0099(16) -0.0115(19) 
C29 0.0508(17) 0.0501(17) 0.0305(15) -0.0017(12) -0.0019(12) -0.0119(14) 
C30 0.0413(15) 0.0477(16) 0.0320(14) 0.0019(12) -0.0006(11) -0.0066(13) 
C31 0.0420(15) 0.0492(17) 0.0352(15) 0.0060(13) -0.0033(12) -0.0021(13) 
C32 0.0583(18) 0.0495(17) 0.0330(15) -0.0016(13) 0.0025(13) 0.0038(15) 
C34 0.0367(14) 0.0463(16) 0.0376(15) -0.0029(13) -0.0007(11) -0.0059(12) 
C35 0.0459(16) 0.0518(18) 0.0375(16) -0.0073(13) 0.0058(12) -0.0113(14) 
C36 0.080(3) 0.063(2) 0.050(2) -0.0104(17) 0.0114(18) -0.0052(19) 
C37 0.065(2) 0.060(2) 0.065(2) -0.0167(18) 0.0144(18) -0.0032(18) 
C38 0.0405(16) 0.0472(17) 0.059(2) -0.0050(15) -0.0014(14) -0.0038(13) 
C39 0.0371(15) 0.0572(19) 0.0548(19) 0.0036(16) 0.0010(13) -0.0071(14) 
C40 0.0432(17) 0.065(2) 0.067(2) 0.0052(18) -0.0050(16) -0.0056(16) 
C41 0.0405(18) 0.063(2) 0.109(3) -0.007(2) -0.0076(19) -0.0006(16) 
C42 0.080(2) 0.0480(19) 0.051(2) 0.0027(15) -0.0006(17) 0.0106(17) 
C33 0.0529(18) 0.0481(17) 0.0362(16) 0.0026(13) -0.0039(13) -0.0007(14) 
 
_geom_special_details 
; 
 All esds (except the esd in the dihedral angle between two l.s. planes) 
 are estimated using the full covariance matrix.  The cell esds are taken 
 into account individually in the estimation of esds in distances, angles 
 and torsion angles; correlations between esds in cell parameters are only 
 used when they are defined by crystal symmetry.  An approximate (isotropic) 
 treatment of cell esds is used for estimating esds involving l.s. planes. 
; 
 
loop_ 
 _geom_bond_atom_site_label_1 
 _geom_bond_atom_site_label_2 
 _geom_bond_distance 
 _geom_bond_site_symmetry_2 
 _geom_bond_publ_flag 
O1 C21 1.426(4) . ? 
O1 H1 0.8400 . ? 
O2 C3 1.220(4) . ? 
O3 C17 1.446(4) . ? 
O3 H3 0.8400 . ? 
O4 C42 1.384(5) . ? 
O4 H4 0.8400 . ? 
O5 C24 1.219(5) . ? 
O6 C38 1.425(4) . ? 
O6 H6 0.8400 . ? 
C1 C10 1.537(4) . ? 
C1 C2 1.541(4) . ? 
C1 H1A 0.9700 . ? 
C1 H1B 0.9700 . ? 
C2 C21 1.507(4) . ? 
C2 C3 1.510(4) . ? 
C2 H2A 0.9800 . ? 
C3 C4 1.484(5) . ? 
C4 C5 1.537(4) . ? 
C4 H4A 0.9700 . ? 
C4 H4B 0.9700 . ? 
C5 C6 1.524(4) . ? 
C5 C10 1.544(4) . ? 
C5 H5A 0.9800 . ? 
C6 C7 1.514(5) . ? 
C6 H6A 0.9700 . ? 
C6 H6B 0.9700 . ? 
C7 C8 1.536(4) . ? 
C7 H7A 0.9700 . ? 
C7 H7B 0.9700 . ? 
C8 C14 1.528(4) . ? 
C8 C9 1.555(4) . ? 
C8 H8A 0.9800 . ? 
C9 C11 1.534(4) . ? 
C9 C10 1.557(4) . ? 
C9 H9A 0.9800 . ? 
C10 C19 1.537(4) . ? 
C11 C12 1.536(4) . ? 
C11 H11A 0.9700 . ? 
C11 H11B 0.9700 . ? 
C12 C13 1.526(4) . ? 
C12 H12A 0.9700 . ? 
C12 H12B 0.9700 . ? 
C13 C14 1.535(4) . ? 
C13 C18 1.538(4) . ? 
C13 C17 1.552(4) . ? 
C14 C15 1.533(4) . ? 
C14 H14A 0.9800 . ? 
C15 C16 1.541(5) . ? 
C15 H17A 0.9700 . ? 
C15 H17B 0.9700 . ? 
C16 C17 1.532(5) . ? 
C16 H16A 0.9700 . ? 
C16 H16B 0.9700 . ? 
C17 C20 1.525(4) . ? 
C18 H18A 0.9600 . ? 
C18 H18B 0.9600 . ? 
C18 H18C 0.9600 . ? 
C19 H19A 0.9600 . ? 
C19 H19B 0.9600 . ? 
C19 H19C 0.9600 . ? 
C20 H20A 0.9600 . ? 
C20 H20B 0.9600 . ? 
C20 H20C 0.9600 . ? 
C21 H21A 0.9700 . ? 
C21 H21B 0.9700 . ? 
C22 C31 1.536(4) . ? 
C22 C23 1.543(5) . ? 
C22 H22A 0.9700 . ? 
C22 H22B 0.9700 . ? 
C23 C24 1.503(5) . ? 
C23 C42 1.517(5) . ? 
C23 H23A 0.9800 . ? 
C24 C25 1.501(5) . ? 
C25 C26 1.525(5) . ? 
C25 H25A 0.9700 . ? 
C25 H25B 0.9700 . ? 
C26 C27 1.523(5) . ? 
C26 C31 1.554(4) . ? 
C26 H26A 0.9800 . ? 
C27 C28 1.507(6) . ? 
C27 H40D 0.9700 . ? 
C27 H40E 0.9700 . ? 
C28 C29 1.528(4) . ? 
C28 H28A 0.9700 . ? 
C28 H28B 0.9700 . ? 
C29 C35 1.519(5) . ? 
C29 C30 1.558(4) . ? 
C29 H29A 0.9800 . ? 
C30 C32 1.542(4) . ? 
C30 C31 1.554(4) . ? 
C30 H30A 0.9800 . ? 
C31 C40 1.539(4) . ? 
C32 C33 1.533(4) . ? 
C32 H32A 0.9700 . ? 
C32 H32B 0.9700 . ? 
C34 C33 1.529(4) . ? 
C34 C35 1.533(4) . ? 
C34 C39 1.540(4) . ? 
C34 C38 1.562(4) . ? 
C35 C36 1.537(5) . ? 
C35 H35A 0.9800 . ? 
C36 C37 1.534(6) . ? 
C36 H36A 0.9700 . ? 
C36 H36B 0.9700 . ? 
C37 C38 1.545(5) . ? 
C37 H37A 0.9700 . ? 
C37 H37B 0.9700 . ? 
C38 C41 1.531(5) . ? 
C39 H39A 0.9600 . ? 
C39 H39B 0.9600 . ? 
C39 H39C 0.9600 . ? 
C40 H40A 0.9600 . ? 
C40 H40B 0.9600 . ? 
C40 H40C 0.9600 . ? 
C41 H41A 0.9600 . ? 
C41 H41B 0.9600 . ? 
C41 H41C 0.9600 . ? 
C42 H42A 0.9700 . ? 
C42 H42B 0.9700 . ? 
C33 H33A 0.9700 . ? 
C33 H33B 0.9700 . ? 
 
loop_ 
 _geom_angle_atom_site_label_1 
 _geom_angle_atom_site_label_2 
 _geom_angle_atom_site_label_3 
 _geom_angle 
 _geom_angle_site_symmetry_1 
 _geom_angle_site_symmetry_3 
 _geom_angle_publ_flag 
C21 O1 H1 109.5 . . ? 
C17 O3 H3 109.5 . . ? 
C42 O4 H4 109.5 . . ? 
C38 O6 H6 109.5 . . ? 
C10 C1 C2 115.0(2) . . ? 
C10 C1 H1A 108.5 . . ? 
C2 C1 H1A 108.5 . . ? 
C10 C1 H1B 108.5 . . ? 
C2 C1 H1B 108.5 . . ? 
H1A C1 H1B 107.5 . . ? 
C21 C2 C3 112.9(3) . . ? 
C21 C2 C1 111.0(3) . . ? 
C3 C2 C1 111.2(2) . . ? 
C21 C2 H2A 107.1 . . ? 
C3 C2 H2A 107.1 . . ? 
C1 C2 H2A 107.1 . . ? 
O2 C3 C4 122.5(3) . . ? 
O2 C3 C2 121.1(3) . . ? 
C4 C3 C2 116.3(3) . . ? 
C3 C4 C5 112.4(3) . . ? 
C3 C4 H4A 109.1 . . ? 
C5 C4 H4A 109.1 . . ? 
C3 C4 H4B 109.1 . . ? 
C5 C4 H4B 109.1 . . ? 
H4A C4 H4B 107.9 . . ? 
C6 C5 C4 111.8(2) . . ? 
C6 C5 C10 112.6(3) . . ? 
C4 C5 C10 113.0(2) . . ? 
C6 C5 H5A 106.3 . . ? 
C4 C5 H5A 106.3 . . ? 
C10 C5 H5A 106.3 . . ? 
C7 C6 C5 111.4(2) . . ? 
C7 C6 H6A 109.4 . . ? 
C5 C6 H6A 109.4 . . ? 
C7 C6 H6B 109.4 . . ? 
C5 C6 H6B 109.4 . . ? 
H6A C6 H6B 108.0 . . ? 
C6 C7 C8 112.9(2) . . ? 
C6 C7 H7A 109.0 . . ? 
C8 C7 H7A 109.0 . . ? 
C6 C7 H7B 109.0 . . ? 
C8 C7 H7B 109.0 . . ? 
H7A C7 H7B 107.8 . . ? 
C14 C8 C7 110.9(2) . . ? 
C14 C8 C9 109.4(2) . . ? 
C7 C8 C9 110.0(2) . . ? 
C14 C8 H8A 108.8 . . ? 
C7 C8 H8A 108.8 . . ? 
C9 C8 H8A 108.8 . . ? 
C11 C9 C8 112.2(2) . . ? 
C11 C9 C10 114.7(2) . . ? 
C8 C9 C10 111.8(2) . . ? 
C11 C9 H9A 105.8 . . ? 
C8 C9 H9A 105.8 . . ? 
C10 C9 H9A 105.8 . . ? 
C1 C10 C19 109.2(2) . . ? 
C1 C10 C5 107.4(2) . . ? 
C19 C10 C5 112.1(2) . . ? 
C1 C10 C9 109.8(2) . . ? 
C19 C10 C9 111.5(2) . . ? 
C5 C10 C9 106.8(2) . . ? 
C9 C11 C12 112.7(2) . . ? 
C9 C11 H11A 109.1 . . ? 
C12 C11 H11A 109.1 . . ? 
C9 C11 H11B 109.1 . . ? 
C12 C11 H11B 109.1 . . ? 
H11A C11 H11B 107.8 . . ? 
C13 C12 C11 111.2(2) . . ? 
C13 C12 H12A 109.4 . . ? 
C11 C12 H12A 109.4 . . ? 
C13 C12 H12B 109.4 . . ? 
C11 C12 H12B 109.4 . . ? 
H12A C12 H12B 108.0 . . ? 
C12 C13 C14 108.3(2) . . ? 
C12 C13 C18 109.6(2) . . ? 
C14 C13 C18 112.6(2) . . ? 
C12 C13 C17 117.7(2) . . ? 
C14 C13 C17 100.0(2) . . ? 
C18 C13 C17 108.6(2) . . ? 
C8 C14 C15 119.3(2) . . ? 
C8 C14 C13 114.2(2) . . ? 
C15 C14 C13 103.7(2) . . ? 
C8 C14 H14A 106.3 . . ? 
C15 C14 H14A 106.2 . . ? 
C13 C14 H14A 106.3 . . ? 
C14 C15 C16 104.4(2) . . ? 
C14 C15 H17A 110.9 . . ? 
C16 C15 H17A 110.9 . . ? 
C14 C15 H17B 110.9 . . ? 
C16 C15 H17B 110.9 . . ? 
H17A C15 H17B 108.9 . . ? 
C17 C16 C15 106.7(2) . . ? 
C17 C16 H16A 110.4 . . ? 
C15 C16 H16A 110.4 . . ? 
C17 C16 H16B 110.4 . . ? 
C15 C16 H16B 110.4 . . ? 
H16A C16 H16B 108.6 . . ? 
O3 C17 C20 106.6(3) . . ? 
O3 C17 C16 108.3(3) . . ? 
C20 C17 C16 111.2(3) . . ? 
O3 C17 C13 113.4(2) . . ? 
C20 C17 C13 114.4(3) . . ? 
C16 C17 C13 102.9(2) . . ? 
C13 C18 H18A 109.5 . . ? 
C13 C18 H18B 109.5 . . ? 
H18A C18 H18B 109.5 . . ? 
C13 C18 H18C 109.5 . . ? 
H18A C18 H18C 109.5 . . ? 
H18B C18 H18C 109.5 . . ? 
C10 C19 H19A 109.5 . . ? 
C10 C19 H19B 109.5 . . ? 
H19A C19 H19B 109.5 . . ? 
C10 C19 H19C 109.5 . . ? 
H19A C19 H19C 109.5 . . ? 
H19B C19 H19C 109.5 . . ? 
C17 C20 H20A 109.5 . . ? 
C17 C20 H20B 109.5 . . ? 
H20A C20 H20B 109.5 . . ? 
C17 C20 H20C 109.5 . . ? 
H20A C20 H20C 109.5 . . ? 
H20B C20 H20C 109.5 . . ? 
O1 C21 C2 113.9(3) . . ? 
O1 C21 H21A 108.8 . . ? 
C2 C21 H21A 108.8 . . ? 
O1 C21 H21B 108.8 . . ? 
C2 C21 H21B 108.8 . . ? 
H21A C21 H21B 107.7 . . ? 
C31 C22 C23 115.2(2) . . ? 
C31 C22 H22A 108.5 . . ? 
C23 C22 H22A 108.5 . . ? 
C31 C22 H22B 108.5 . . ? 
C23 C22 H22B 108.5 . . ? 
H22A C22 H22B 107.5 . . ? 
C24 C23 C42 113.1(3) . . ? 
C24 C23 C22 111.6(3) . . ? 
C42 C23 C22 111.5(3) . . ? 
C24 C23 H23A 106.7 . . ? 
C42 C23 H23A 106.7 . . ? 
C22 C23 H23A 106.7 . . ? 
O5 C24 C25 121.9(3) . . ? 
O5 C24 C23 122.7(4) . . ? 
C25 C24 C23 115.4(3) . . ? 
C24 C25 C26 112.6(3) . . ? 
C24 C25 H25A 109.1 . . ? 
C26 C25 H25A 109.1 . . ? 
C24 C25 H25B 109.1 . . ? 
C26 C25 H25B 109.1 . . ? 
H25A C25 H25B 107.8 . . ? 
C27 C26 C25 112.3(3) . . ? 
C27 C26 C31 113.2(3) . . ? 
C25 C26 C31 112.4(3) . . ? 
C27 C26 H26A 106.1 . . ? 
C25 C26 H26A 106.1 . . ? 
C31 C26 H26A 106.1 . . ? 
C28 C27 C26 111.2(3) . . ? 
C28 C27 H40D 109.4 . . ? 
C26 C27 H40D 109.4 . . ? 
C28 C27 H40E 109.4 . . ? 
C26 C27 H40E 109.4 . . ? 
H40D C27 H40E 108.0 . . ? 
C27 C28 C29 111.9(3) . . ? 
C27 C28 H28A 109.2 . . ? 
C29 C28 H28A 109.2 . . ? 
C27 C28 H28B 109.2 . . ? 
C29 C28 H28B 109.2 . . ? 
H28A C28 H28B 107.9 . . ? 
C35 C29 C28 112.1(3) . . ? 
C35 C29 C30 110.0(2) . . ? 
C28 C29 C30 110.1(3) . . ? 
C35 C29 H29A 108.2 . . ? 
C28 C29 H29A 108.2 . . ? 
C30 C29 H29A 108.2 . . ? 
C32 C30 C31 114.4(2) . . ? 
C32 C30 C29 113.3(2) . . ? 
C31 C30 C29 111.2(2) . . ? 
C32 C30 H30A 105.7 . . ? 
C31 C30 H30A 105.7 . . ? 
C29 C30 H30A 105.7 . . ? 
C22 C31 C40 109.2(3) . . ? 
C22 C31 C26 106.5(3) . . ? 
C40 C31 C26 112.4(2) . . ? 
C22 C31 C30 110.0(2) . . ? 
C40 C31 C30 111.3(3) . . ? 
C26 C31 C30 107.3(2) . . ? 
C33 C32 C30 113.4(2) . . ? 
C33 C32 H32A 108.9 . . ? 
C30 C32 H32A 108.9 . . ? 
C33 C32 H32B 108.9 . . ? 
C30 C32 H32B 108.9 . . ? 
H32A C32 H32B 107.7 . . ? 
C33 C34 C35 107.8(2) . . ? 
C33 C34 C39 109.0(3) . . ? 
C35 C34 C39 112.3(2) . . ? 
C33 C34 C38 118.2(2) . . ? 
C35 C34 C38 101.3(2) . . ? 
C39 C34 C38 108.1(2) . . ? 
C29 C35 C34 113.2(2) . . ? 
C29 C35 C36 118.1(3) . . ? 
C34 C35 C36 104.0(3) . . ? 
C29 C35 H35A 107.0 . . ? 
C34 C35 H35A 107.0 . . ? 
C36 C35 H35A 107.0 . . ? 
C37 C36 C35 105.1(3) . . ? 
C37 C36 H36A 110.7 . . ? 
C35 C36 H36A 110.7 . . ? 
C37 C36 H36B 110.7 . . ? 
C35 C36 H36B 110.7 . . ? 
H36A C36 H36B 108.8 . . ? 
C36 C37 C38 107.2(3) . . ? 
C36 C37 H37A 110.3 . . ? 
C38 C37 H37A 110.3 . . ? 
C36 C37 H37B 110.3 . . ? 
C38 C37 H37B 110.3 . . ? 
H37A C37 H37B 108.5 . . ? 
O6 C38 C41 103.9(3) . . ? 
O6 C38 C37 112.3(3) . . ? 
C41 C38 C37 111.1(3) . . ? 
O6 C38 C34 113.3(2) . . ? 
C41 C38 C34 113.2(3) . . ? 
C37 C38 C34 103.2(3) . . ? 
C34 C39 H39A 109.5 . . ? 
C34 C39 H39B 109.5 . . ? 
H39A C39 H39B 109.5 . . ? 
C34 C39 H39C 109.5 . . ? 
H39A C39 H39C 109.5 . . ? 
H39B C39 H39C 109.5 . . ? 
C31 C40 H40A 109.5 . . ? 
C31 C40 H40B 109.5 . . ? 
H40A C40 H40B 109.5 . . ? 
C31 C40 H40C 109.5 . . ? 
H40A C40 H40C 109.5 . . ? 
H40B C40 H40C 109.5 . . ? 
C38 C41 H41A 109.5 . . ? 
C38 C41 H41B 109.5 . . ? 
H41A C41 H41B 109.5 . . ? 
C38 C41 H41C 109.5 . . ? 
H41A C41 H41C 109.5 . . ? 
H41B C41 H41C 109.5 . . ? 
O4 C42 C23 108.2(3) . . ? 
O4 C42 H42A 110.1 . . ? 
C23 C42 H42A 110.1 . . ? 
O4 C42 H42B 110.1 . . ? 
C23 C42 H42B 110.1 . . ? 
H42A C42 H42B 108.4 . . ? 
C34 C33 C32 110.9(2) . . ? 
C34 C33 H33A 109.5 . . ? 
C32 C33 H33A 109.5 . . ? 
C34 C33 H33B 109.5 . . ? 
C32 C33 H33B 109.5 . . ? 
H33A C33 H33B 108.1 . . ? 
 
loop_ 
 _geom_torsion_atom_site_label_1 
 _geom_torsion_atom_site_label_2 
 _geom_torsion_atom_site_label_3 
 _geom_torsion_atom_site_label_4 
 _geom_torsion 
 _geom_torsion_site_symmetry_1 
 _geom_torsion_site_symmetry_2 
 _geom_torsion_site_symmetry_3 
 _geom_torsion_site_symmetry_4 
 _geom_torsion_publ_flag 
C10 C1 C2 C21 176.7(2) . . . . ? 
C10 C1 C2 C3 50.2(3) . . . . ? 
C21 C2 C3 O2 8.5(4) . . . . ? 
C1 C2 C3 O2 134.0(3) . . . . ? 
C21 C2 C3 C4 -171.2(3) . . . . ? 
C1 C2 C3 C4 -45.7(4) . . . . ? 
O2 C3 C4 C5 -131.8(3) . . . . ? 
C2 C3 C4 C5 47.9(4) . . . . ? 
C3 C4 C5 C6 178.4(3) . . . . ? 
C3 C4 C5 C10 -53.3(4) . . . . ? 
C4 C5 C6 C7 -174.6(3) . . . . ? 
C10 C5 C6 C7 56.9(4) . . . . ? 
C5 C6 C7 C8 -53.0(4) . . . . ? 
C6 C7 C8 C14 174.0(3) . . . . ? 
C6 C7 C8 C9 52.8(3) . . . . ? 
C14 C8 C9 C11 50.6(3) . . . . ? 
C7 C8 C9 C11 172.7(2) . . . . ? 
C14 C8 C9 C10 -178.8(2) . . . . ? 
C7 C8 C9 C10 -56.8(3) . . . . ? 
C2 C1 C10 C19 66.8(3) . . . . ? 
C2 C1 C10 C5 -55.0(3) . . . . ? 
C2 C1 C10 C9 -170.7(2) . . . . ? 
C6 C5 C10 C1 -176.5(2) . . . . ? 
C4 C5 C10 C1 55.6(3) . . . . ? 
C6 C5 C10 C19 63.5(3) . . . . ? 
C4 C5 C10 C19 -64.3(3) . . . . ? 
C6 C5 C10 C9 -58.8(3) . . . . ? 
C4 C5 C10 C9 173.3(2) . . . . ? 
C11 C9 C10 C1 -55.8(3) . . . . ? 
C8 C9 C10 C1 175.0(2) . . . . ? 
C11 C9 C10 C19 65.4(3) . . . . ? 
C8 C9 C10 C19 -63.8(3) . . . . ? 
C11 C9 C10 C5 -171.9(2) . . . . ? 
C8 C9 C10 C5 58.9(3) . . . . ? 
C8 C9 C11 C12 -52.1(3) . . . . ? 
C10 C9 C11 C12 178.9(2) . . . . ? 
C9 C11 C12 C13 55.8(3) . . . . ? 
C11 C12 C13 C14 -57.0(3) . . . . ? 
C11 C12 C13 C18 66.1(3) . . . . ? 
C11 C12 C13 C17 -169.3(3) . . . . ? 
C7 C8 C14 C15 59.5(4) . . . . ? 
C9 C8 C14 C15 -179.0(3) . . . . ? 
C7 C8 C14 C13 -177.1(2) . . . . ? 
C9 C8 C14 C13 -55.6(3) . . . . ? 
C12 C13 C14 C8 59.1(3) . . . . ? 
C18 C13 C14 C8 -62.2(3) . . . . ? 
C17 C13 C14 C8 -177.2(2) . . . . ? 
C12 C13 C14 C15 -169.5(2) . . . . ? 
C18 C13 C14 C15 69.2(3) . . . . ? 
C17 C13 C14 C15 -45.8(3) . . . . ? 
C8 C14 C15 C16 159.0(3) . . . . ? 
C13 C14 C15 C16 30.6(3) . . . . ? 
C14 C15 C16 C17 -3.0(3) . . . . ? 
C15 C16 C17 O3 -145.5(3) . . . . ? 
C15 C16 C17 C20 97.7(3) . . . . ? 
C15 C16 C17 C13 -25.2(3) . . . . ? 
C12 C13 C17 O3 -83.1(3) . . . . ? 
C14 C13 C17 O3 160.0(2) . . . . ? 
C18 C13 C17 O3 42.0(3) . . . . ? 
C12 C13 C17 C20 39.4(4) . . . . ? 
C14 C13 C17 C20 -77.4(3) . . . . ? 
C18 C13 C17 C20 164.5(3) . . . . ? 
C12 C13 C17 C16 160.2(3) . . . . ? 
C14 C13 C17 C16 43.3(3) . . . . ? 
C18 C13 C17 C16 -74.7(3) . . . . ? 
C3 C2 C21 O1 -61.8(3) . . . . ? 
C1 C2 C21 O1 172.6(3) . . . . ? 
C31 C22 C23 C24 50.5(4) . . . . ? 
C31 C22 C23 C42 178.0(3) . . . . ? 
C42 C23 C24 O5 6.3(5) . . . . ? 
C22 C23 C24 O5 133.0(4) . . . . ? 
C42 C23 C24 C25 -171.7(3) . . . . ? 
C22 C23 C24 C25 -45.1(4) . . . . ? 
O5 C24 C25 C26 -129.5(4) . . . . ? 
C23 C24 C25 C26 48.6(4) . . . . ? 
C24 C25 C26 C27 175.7(3) . . . . ? 
C24 C25 C26 C31 -55.3(4) . . . . ? 
C25 C26 C27 C28 -175.2(3) . . . . ? 
C31 C26 C27 C28 56.1(4) . . . . ? 
C26 C27 C28 C29 -55.0(4) . . . . ? 
C27 C28 C29 C35 179.0(3) . . . . ? 
C27 C28 C29 C30 56.2(4) . . . . ? 
C35 C29 C30 C32 47.1(3) . . . . ? 
C28 C29 C30 C32 171.1(3) . . . . ? 
C35 C29 C30 C31 177.6(2) . . . . ? 
C28 C29 C30 C31 -58.3(3) . . . . ? 
C23 C22 C31 C40 66.0(4) . . . . ? 
C23 C22 C31 C26 -55.6(3) . . . . ? 
C23 C22 C31 C30 -171.6(3) . . . . ? 
C27 C26 C31 C22 -174.2(3) . . . . ? 
C25 C26 C31 C22 57.2(3) . . . . ? 
C27 C26 C31 C40 66.2(4) . . . . ? 
C25 C26 C31 C40 -62.4(4) . . . . ? 
C27 C26 C31 C30 -56.5(3) . . . . ? 
C25 C26 C31 C30 174.9(2) . . . . ? 
C32 C30 C31 C22 -57.4(3) . . . . ? 
C29 C30 C31 C22 172.6(2) . . . . ? 
C32 C30 C31 C40 63.8(3) . . . . ? 
C29 C30 C31 C40 -66.2(3) . . . . ? 
C32 C30 C31 C26 -172.9(2) . . . . ? 
C29 C30 C31 C26 57.2(3) . . . . ? 
C31 C30 C32 C33 -176.1(2) . . . . ? 
C29 C30 C32 C33 -47.2(3) . . . . ? 
C28 C29 C35 C34 -178.8(3) . . . . ? 
C30 C29 C35 C34 -56.0(3) . . . . ? 
C28 C29 C35 C36 59.3(4) . . . . ? 
C30 C29 C35 C36 -177.9(3) . . . . ? 
C33 C34 C35 C29 62.5(3) . . . . ? 
C39 C34 C35 C29 -57.6(3) . . . . ? 
C38 C34 C35 C29 -172.8(2) . . . . ? 
C33 C34 C35 C36 -168.1(3) . . . . ? 
C39 C34 C35 C36 71.8(3) . . . . ? 
C38 C34 C35 C36 -43.3(3) . . . . ? 
C29 C35 C36 C37 156.9(3) . . . . ? 
C34 C35 C36 C37 30.5(4) . . . . ? 
C35 C36 C37 C38 -5.3(4) . . . . ? 
C36 C37 C38 O6 -143.6(3) . . . . ? 
C36 C37 C38 C41 100.4(3) . . . . ? 
C36 C37 C38 C34 -21.2(4) . . . . ? 
C33 C34 C38 O6 -81.4(3) . . . . ? 
C35 C34 C38 O6 161.1(2) . . . . ? 
C39 C34 C38 O6 42.9(3) . . . . ? 
C33 C34 C38 C41 36.6(4) . . . . ? 
C35 C34 C38 C41 -80.8(3) . . . . ? 
C39 C34 C38 C41 161.0(3) . . . . ? 
C33 C34 C38 C37 156.8(3) . . . . ? 
C35 C34 C38 C37 39.4(3) . . . . ? 
C39 C34 C38 C37 -78.8(3) . . . . ? 
C24 C23 C42 O4 -168.6(3) . . . . ? 
C22 C23 C42 O4 64.7(4) . . . . ? 
C35 C34 C33 C32 -59.3(3) . . . . ? 
C39 C34 C33 C32 62.8(3) . . . . ? 
C38 C34 C33 C32 -173.3(3) . . . . ? 
C30 C32 C33 C34 53.6(3) . . . . ? 
 
_diffrn_measured_fraction_theta_max    1.000 
_diffrn_reflns_theta_full              27.50 
_diffrn_measured_fraction_theta_full   1.000 
_refine_diff_density_max    0.437 
_refine_diff_density_min   -0.208 
_refine_diff_density_rms    0.038 
